# Supplementary material for: PTP4A1 promotes TGFβ signaling and fibrosis in systemic sclerosis
Source: Nat Commun. 2017 Oct 20;8:1060. doi: 10.1038/s41467-017-01168-1 (PMC5651906; doi:10.1038/s41467-017-01168-1)
Supplement: Supplementary file 4 — Supplementary data 1 [file 41467_2017_1168_MOESM4_ESM.xlsx]

## Sheet: Fig 1A
	Healthy		SSc
Group 1	Mean	SD	Mean	SD
	1.25701	0.104224	3.43236	0.777189
	1.02746	0.0720973	3.11836	0.125327
	1.12045	0.0438019	5.9885	0.39911
	3.0342	0.160149	2.23058	0.088592
	0.416156	0.0423913
Group 2
			7.5265	0.546726
	1.30807	0.052938	2.43636	0.679699
	1.74077	0.138324	1.5035	0.0872873
	0.977197	0.0103293	4.39879	0.133974
Group 3
	1.04754	0.027678	1.0999	0.042425
	0.929402	0.08694	1.57721	0.270951
	1.12617	0.113851	1.33618	0.211396
	0.761485	0.064375	1.14127	0.041478
	1.30361	0.145293	1.06971	0.036225

## Sheet: Fig 1B
Healthy PTP4A1	SSc PTP4A1	Healthy PTP4A2	SSc PTP4A2
0.0192452	0.385813	1.76353	1.41524
0.0384159	0.260219	0.365703	0.609789
0.115804	0.101116	1.00479	0.508077
0.100984	0.575878	0.391051	0.935585
0.0516801		0.147018

## Sheet: Fig 1D
Healthy	SSc Diffuse Early	SSc Diffuse Late	SSc Limited
6.115	4.143	25.202	21.474
7.851	8.018	25.639	12.148
10.07	7.223	16.953	8.011
6.306	10.314	24.818	24.142
21.394	4.919	15.702	13.604
7.616	15.782	23.326	17.529
13.604	9.683	31.854	7.976
13.984	5.813	22.903	19.248
18.955	8.094	29.035	13.536
19.472	30.155	7.527	16.019
35.622	29.853	5.682	8.118
6.064	32.041	11.583	16.523
37.015	61.413	26.148	14.646
31.994	72.044	20.823	15.74
24.751	51.853	6.122	12.354
11.901	28.399	30.136	12.184
6.748	30.239	9.766	8.598
19.741	28.075	42.039	4.323
29.507	49.379	19.134	12.799
18.447	32.795	20.139	11.756
16.478	33.432	17.919	14.173
21.497	46.255	25.197	7.695
28.226	24.231	16.091	12.888
9.04	26.064	41.68	18.736
4.994	37.009	11.882	10.051
10.645	53.526	8.452	11.09
11.849	38.07	20.901	12.606
3.679	45.953	27.346	12.397
13.596	11.077	30.239	16.75
7.846	14.997	63.855	10.257
19.278	15.176	12.257	7.76
24.429	14.536	18.029	12.119
8.054	13.234	6.817	14.627
19.482	45.67	15.099	5.67
2.591	16.546	9.207	5.125
19.715	11.455	11.795	13.603
14.141	31.99	9.286	6.724
4.598	31.084	21.967	7.96
6.332	44.726	15.424	13.38
6.503	33.002	18.006	9.862
6.245	44.451	18.618	14.992
28.222	32.252	30.625	26.15
12.612	31.305	22.508	12.548
9.228	41.62	24	12.009
7.04	31.762	28.971	13.909
3.975		13.684	32.98
9.967		22.291	34.904
9.934		17.495	18.66
2.27		5.986	37.218
5.088		43.746	15.535
15.107		25.357	13.961
4.737		26.457	12.397
4.658		11.2	13.169
8.182		26.446	7.109

## Sheet: F1g 1E
Healthy	SSc Diffuse Early	SSc Diffuse Late
4.56	20.45	5.08
3.45	16.02	8.75
2.27	17.45	6.45
5.74	21.57	7.54
3.49	15.48	8.54

## Sheet: Fig 2B
Gene ID	Base Mean	Mean of Cntrl ASO	Mean of PTP4A1 ASO	Fold Change	log2 Fold Change	p value	p adjusted
WISP2	4133.25	8125.24	141.255	0.0173847	-5.84604	1.33792e-103	2.73383e-100
MFAP4	1878.43	3652	104.867	0.0287149	-5.12206	4.10913e-95	5.81284e-92
C1R	4564.69	8896.36	233.014	0.026192	-5.25473	3.61473e-87	4.15468e-84
STAT1	3242.66	6269.48	215.836	0.0344265	-4.86033	2.13477e-83	2.18102e-80
COL14A1	1705.83	3270.46	141.204	0.0431755	-4.53364	6.75353e-80	6.20987e-77
PTX3	4004.56	7714.11	295.003	0.038242	-4.7087	1.869e-76	1.49439e-73
OLFML2A	1118.87	2134.1	103.641	0.0485641	-4.36397	2.8733e-74	2.20166e-71
CDON	1102.85	2090.54	115.169	0.0550907	-4.18205	1.0177e-69	6.45359e-67
DPT	3369.77	6391.46	348.076	0.0544596	-4.19867	2.55994e-66	1.51862e-63
CHCHD2	1083.75	2035.16	132.341	0.0650274	-3.94281	1.46159e-63	8.39959e-61
PODXL	2554.56	320.591	4788.52	14.9365	3.90077	1.62368e-61	9.04832e-59
ITGA2	1558.81	215.45	2902.18	13.4703	3.75171	1.33167e-59	6.80261e-57
KRT19	789.437	111.939	1466.93	13.1048	3.71203	1.57377e-55	7.61621e-53
SVEP1	2220.56	4089.93	351.199	0.0858692	-3.54172	1.31749e-53	5.76874e-51
TFPI2	1512.16	247.321	2776.99	11.2283	3.48907	5.6702e-53	2.36989e-50
C1S	6218.91	11697.5	740.279	0.063285	-3.98199	1.40545e-52	5.61876e-50
ADAM12	1185.63	2173.31	197.953	0.0910835	-3.45667	7.38879e-52	2.83083e-49
ARMC9	930.276	1709.23	151.321	0.0885316	-3.49766	9.23424e-52	3.46567e-49
IL20RB	930.269	153.365	1707.17	11.1314	3.47656	1.72021e-51	6.32694e-49
DBC1	817.4	1501.95	132.854	0.0884548	-3.49892	8.57674e-51	2.97597e-48
PTGIS	750.158	1366.51	133.804	0.0979164	-3.35231	3.27064e-47	1.00245e-44
WISP1	666.228	1216.87	115.586	0.0949861	-3.39614	1.13628e-46	3.37035e-44
LMCD1	925.36	1678.01	172.713	0.102927	-3.2803	1.19736e-46	3.49514e-44
OSR1	1030	1863.99	196.023	0.105163	-3.2493	1.61427e-46	4.56715e-44
TMEM158	5499.42	844.213	10154.6	12.0285	3.58839	2.77291e-46	7.72634e-44
ADM	5918.28	10942.7	893.818	0.0816813	-3.61385	8.43856e-46	2.28213e-43
PODN	964.227	1740.09	188.363	0.108249	-3.20757	4.20518e-45	1.10476e-42
SF3A3	649.248	1176.74	121.756	0.103469	-3.27273	5.28686e-44	1.36937e-41
LUM	7574.44	14022.2	1126.63	0.0803457	-3.63764	1.35017e-42	3.31062e-40
THBD	611.35	117.53	1105.17	9.40332	3.23317	2.43858e-42	5.90071e-40
ECI2	574.476	109.992	1038.96	9.44581	3.23968	4.99638e-42	1.19329e-39
DPP4	5562.2	10147.9	976.527	0.0962296	-3.37737	8.95594e-42	2.08481e-39
CCRL1	4368.49	7897.64	839.345	0.106278	-3.23409	1.98458e-41	4.56206e-39
OSR2	898.517	1597.54	199.491	0.124874	-3.00146	2.74812e-40	6.16317e-38
CYP1B1	1563.88	2750.9	376.847	0.13699	-2.86785	1.57265e-38	3.32425e-36
WEE1	858.044	1517	199.089	0.131238	-2.92974	1.66783e-38	3.48538e-36
COL4A2	1116.66	1960.83	272.478	0.13896	-2.84726	1.45246e-37	2.90333e-35
NET1	1065.97	260.087	1871.85	7.19701	2.8474	1.60379e-37	3.17137e-35
COL3A1	15302.8	28859.8	1745.71	0.0604891	-4.04718	2.88377e-37	5.64177e-35
PKN2	612.42	1086.61	138.226	0.127208	-2.97474	3.4892e-37	6.75436e-35
KIT	1064.36	1863.73	264.994	0.142185	-2.81416	8.97988e-37	1.69138e-34
COL5A1	3647.81	6453.82	841.809	0.130436	-2.93859	1.18894e-36	2.20854e-34
KIAA1199	20367.8	38863.6	1872.08	0.0481705	-4.3757	3.19811e-36	5.766e-34
CHN1	679.656	1197.81	161.499	0.134828	-2.89081	4.75924e-36	8.49732e-34
TMTC1	1275.35	2221.87	328.824	0.147994	-2.75639	5.08198e-36	8.98631e-34
FZD8	637.508	154.291	1120.72	7.26372	2.86071	2.5697e-35	4.41652e-33
IL13RA2	885.784	228.287	1543.28	6.76026	2.75708	1.05646e-34	1.75029e-32
NID2	901.941	1567.49	236.39	0.150808	-2.72921	2.76598e-34	4.54164e-32
SFRP1	3350.22	862.918	5837.52	6.76486	2.75806	5.89701e-34	9.59699e-32
NAV3	1084.65	295.124	1874.18	6.35049	2.66687	1.13916e-33	1.82167e-31
KIAA1644	1447.7	2489.15	406.254	0.16321	-2.6152	5.61021e-33	8.5266e-31
C5orf30	1297.3	368.426	2226.18	6.0424	2.59512	1.69669e-32	2.53675e-30
PLXNA4	455.37	109.959	800.781	7.28255	2.86444	3.87085e-32	5.6496e-30
ENPP2	5927.26	10455.5	1399.03	0.133808	-2.90177	4.89831e-32	7.02705e-30
THRB	704.214	1216.93	191.498	0.157362	-2.66784	6.19842e-32	8.70144e-30
SPATA13	1156.78	1980.08	333.481	0.168418	-2.56988	1.06344e-31	1.47043e-29
HSPB8	478.664	122.853	834.475	6.79248	2.76394	9.67714e-31	1.299e-28
REV3L	4195.46	7246.21	1144.7	0.157972	-2.66226	2.30396e-30	3.04819e-28
ASH2L	403.716	707.235	100.196	0.141673	-2.81936	3.70952e-30	4.83816e-28
SOX4	861.48	1467.83	255.129	0.173814	-2.52439	5.72923e-30	7.41975e-28
HMCN1	1800.11	3053.4	546.831	0.179089	-2.48125	8.63455e-30	1.0876e-27
APCDD1	2956.08	5032.54	879.626	0.174788	-2.51633	1.68392e-29	2.10661e-27
COL4A1	587.577	1007.78	167.372	0.166079	-2.59006	4.57777e-29	5.53849e-27
CXCL12	8222.15	14501.7	1942.56	0.133954	-2.90019	1.18066e-28	1.40989e-26
ARHGAP22	2082.33	657.508	3507.16	5.33402	2.41522	1.75072e-28	2.07714e-26
CRISPLD2	574.842	982.814	166.87	0.169788	-2.55819	1.95085e-28	2.29975e-26
RCAN2	3947.2	6722.48	1171.91	0.174327	-2.52013	4.80713e-28	5.55994e-26
GAS7	661.391	1122.12	200.663	0.178825	-2.48338	6.15554e-28	7.07503e-26
PTK7	3561.11	6039.52	1082.7	0.17927	-2.4798	9.16945e-28	1.0409e-25
AKR1C3	1020.64	1713.83	327.464	0.191072	-2.38781	1.02753e-27	1.15928e-25
MYBL1	393.486	105.379	681.592	6.46799	2.69332	1.07045e-27	1.20034e-25
MBTPS1	1835.97	3074.72	597.21	0.194232	-2.36415	1.13736e-27	1.26764e-25
NTM	1048.97	339.346	1758.6	5.18232	2.3736	1.33259e-27	1.47629e-25
SOD2	3899.38	6618.26	1180.5	0.178371	-2.48705	1.50185e-27	1.65383e-25
SDC1	1728.05	573.124	2882.98	5.03029	2.33064	3.6239e-27	3.92021e-25
PCOLCE	3377.02	5695.76	1058.28	0.185802	-2.42816	4.14714e-27	4.45999e-25
LRIG3	495.667	843.952	147.382	0.174633	-2.51761	1.19913e-26	1.28209e-24
ITGA4	972.974	1623.44	322.505	0.198655	-2.33166	1.29269e-26	1.37414e-24
AKR1C1	1228.95	2044.03	413.871	0.202478	-2.30416	1.72476e-26	1.81248e-24
SSBP1	434.958	744.233	125.682	0.168874	-2.56598	1.88422e-26	1.9688e-24
SLC7A14	724.894	1214.05	235.736	0.194173	-2.36459	2.1063e-26	2.18841e-24
COL1A1	26700.8	50098.5	3303.16	0.0659333	-3.92285	4.18956e-26	4.30425e-24
GNG11	2893.87	955.845	4831.89	5.0551	2.33774	5.1674e-26	5.27936e-24
BHLHE40	934.921	1555.23	314.614	0.202294	-2.30547	6.22008e-26	6.31973e-24
ADAMTS2	1803.16	2989.5	616.821	0.206329	-2.27698	7.22702e-26	7.30247e-24
MET	1733.15	595.187	2871.11	4.82388	2.27019	8.41005e-26	8.45142e-24
MBP	535.252	903.131	167.372	0.185324	-2.43188	1.0421e-25	1.04154e-23
IGFBP3	9998.73	17539.3	2458.15	0.140151	-2.83495	1.10706e-25	1.10048e-23
CNTNAP1	727.946	1214.52	241.37	0.198737	-2.33107	1.33211e-25	1.31707e-23
PMP22	2057.39	3407.76	707.015	0.207472	-2.26901	1.35531e-25	1.33284e-23
SLC9A9	520.453	878.119	162.787	0.185382	-2.43143	1.48922e-25	1.45675e-23
ADAMTSL4	414.013	705.739	122.288	0.173276	-2.52886	2.00454e-25	1.94019e-23
C10orf116	1357.8	472.797	2242.8	4.74369	2.24601	2.46101e-25	2.35047e-23
MAST4	381.852	110.611	653.092	5.9044	2.56179	3.13235e-25	2.96927e-23
ANGPTL2	6049.55	10296	1803.05	0.175121	-2.51358	5.17856e-25	4.85886e-23
MT2A	4959.95	1553.21	8366.7	5.38672	2.42941	6.38206e-25	5.89418e-23
PLAU	833.183	285.837	1380.53	4.82978	2.27196	6.41021e-25	5.89418e-23
C1orf198	2202.52	3634.18	770.854	0.212112	-2.2371	7.36544e-25	6.70547e-23
ODZ2	980.445	1616.1	344.789	0.213346	-2.22873	2.07074e-24	1.84858e-22
CCDC165	1101.79	1806.67	396.906	0.219689	-2.18646	4.80173e-24	4.26588e-22
PPP1R3C	1036.15	372.912	1699.38	4.55706	2.1881	6.1672e-24	5.4007e-22
ATP10A	427.898	719.819	135.978	0.188906	-2.40426	1.39014e-23	1.18355e-21
IL6R	342.123	581.046	103.2	0.177611	-2.49321	3.15569e-23	2.64991e-21
PTGFRN	660.75	1087.95	233.553	0.214673	-2.21979	3.32805e-23	2.78195e-21
KLF10	737.502	1210.92	264.08	0.218081	-2.19706	3.79803e-23	3.14621e-21
HIC1	633.224	1043.74	222.712	0.21338	-2.2285	4.16471e-23	3.41915e-21
F3	347.681	589.488	105.874	0.179603	-2.47712	5.09027e-23	4.16045e-21
SERPINF1	2702.18	4409.44	994.918	0.225633	-2.14795	9.1968e-23	7.41795e-21
AEBP1	7305.62	12372.4	2238.81	0.180952	-2.46632	9.38521e-23	7.53686e-21
NCEH1	1034.33	388.339	1680.33	4.32697	2.11336	1.60573e-22	1.26194e-20
LSAMP	336.52	568.214	104.827	0.184484	-2.43843	3.85384e-22	2.99038e-20
ADAM33	1022.95	1654.74	391.152	0.236383	-2.0808	6.24298e-22	4.74415e-20
PYGL	749.192	1218.93	279.45	0.229258	-2.12496	6.33057e-22	4.79092e-20
C3orf18	694.724	257.194	1132.25	4.40232	2.13827	6.47088e-22	4.87703e-20
NIPAL3	2061.44	793.661	3329.22	4.19476	2.06859	7.18397e-22	5.35731e-20
APOD	325.82	549.673	101.968	0.185506	-2.43046	7.19551e-22	5.35731e-20
PTGS1	2437.02	935.185	3938.85	4.21184	2.07445	9.01037e-22	6.65465e-20
AKR1C2	409.994	681.622	138.366	0.202995	-2.30048	1.18066e-21	8.65036e-20
C13orf33	376.692	628.725	124.659	0.198273	-2.33444	1.2789e-21	9.3329e-20
MMP3	4055.86	1473.51	6638.22	4.50505	2.17154	1.28683e-21	9.35364e-20
DAAM2	1243.8	2001.81	485.798	0.24268	-2.04287	1.68138e-21	1.20784e-19
BMPER	1823.86	2930.43	717.3	0.244776	-2.03046	2.87217e-21	2.05523e-19
DYNC1I2	1493.57	2396.38	590.763	0.246523	-2.0202	3.10162e-21	2.21081e-19
SHROOM3	1588.34	2547.59	629.093	0.246937	-2.01779	3.50796e-21	2.48121e-19
CYLD	2473.26	963.844	3982.67	4.13207	2.04686	3.66706e-21	2.57394e-19
RNPEP	1042.11	1675.01	409.211	0.244304	-2.03325	3.81255e-21	2.66589e-19
RPL22L1	463.638	762.628	164.648	0.215895	-2.2116	4.45895e-21	3.09434e-19
ANKRD33B	468.162	769.667	166.657	0.216532	-2.20735	4.55824e-21	3.15135e-19
ELTD1	635.079	239.09	1031.07	4.31246	2.10851	4.70378e-21	3.23979e-19
COL8A1	1125.1	1805.7	444.492	0.246161	-2.02233	5.10106e-21	3.50032e-19
NID1	1961.43	3143.75	779.104	0.247826	-2.0126	7.67958e-21	5.21135e-19
LPCAT3	315.603	529.611	101.596	0.191831	-2.38209	7.76501e-21	5.24995e-19
GALNT6	489.739	178.318	801.16	4.49287	2.16764	1.4165e-20	9.47253e-19
GDF15	807.429	316.696	1298.16	4.09908	2.0353	1.63111e-20	1.08289e-18
GAS1	2914.14	4687.9	1140.37	0.243258	-2.03944	1.69687e-20	1.1225e-18
PLSCR4	514.36	838.703	190.018	0.226562	-2.14202	1.79947e-20	1.1861e-18
COL16A1	1891.34	3019.91	762.766	0.252579	-1.98519	1.83551e-20	1.20554e-18
ACTR10	625.292	1010.53	240.053	0.237551	-2.07369	2.36921e-20	1.55053e-18
AGRN	945.569	1512.45	378.688	0.25038	-1.99781	2.43535e-20	1.58816e-18
KIAA1324L	517.056	841.109	193.002	0.229461	-2.12368	2.47214e-20	1.60645e-18
ASAP3	417.861	686.865	148.857	0.216719	-2.2061	2.72122e-20	1.76209e-18
RRM2B	3488.7	1358.64	5618.75	4.13557	2.04809	3.70756e-20	2.39235e-18
ROBO2	308.071	514.67	101.472	0.197159	-2.34257	4.11562e-20	2.64637e-18
FAM129A	4142.16	1584.64	6699.69	4.22791	2.07994	5.21207e-20	3.32812e-18
MTSS1L	5154.33	8406.2	1902.47	0.226318	-2.14358	5.40607e-20	3.44006e-18
HSPB7	890.672	359.073	1422.27	3.96095	1.98585	5.678e-20	3.57598e-18
RHOBTB3	2066.22	3288.83	843.615	0.256509	-1.96292	5.67423e-20	3.57598e-18
DOCK11	675.313	1084.77	265.852	0.245076	-2.0287	6.12646e-20	3.84524e-18
ATR	354.264	585.464	123.065	0.2102	-2.25016	8.43651e-20	5.24147e-18
ACE	309.913	515.817	104.009	0.20164	-2.31015	9.99248e-20	6.1665e-18
ENDOD1	1023.18	419.818	1626.54	3.87441	1.95398	1.05379e-19	6.45972e-18
FAP	2284.15	3621.19	947.103	0.261545	-1.93487	2.70636e-19	1.63717e-17
POLR1A	579.88	930.865	228.895	0.245895	-2.02389	3.11088e-19	1.86957e-17
C10orf54	988.945	1566.11	411.784	0.262935	-1.92722	3.34269e-19	2.00235e-17
NEDD9	377.394	618.646	136.143	0.220065	-2.184	3.71688e-19	2.21208e-17
PKIG	2175.41	3435.58	915.232	0.266398	-1.90834	5.49361e-19	3.21744e-17
GFRA1	314.362	519.702	109.023	0.20978	-2.25305	5.55727e-19	3.24439e-17
SPON2	4039.26	6470.1	1608.42	0.248592	-2.00815	7.28877e-19	4.21511e-17
ETV1	703.653	288.234	1119.07	3.88251	1.95699	8.64045e-19	4.98112e-17
MRC2	6640.05	10844.5	2435.58	0.224591	-2.15463	1.01014e-18	5.76907e-17
DCBLD2	12861.5	3864.56	21858.5	5.65616	2.49982	1.06591e-18	6.06878e-17
FAM198B	961.844	1517.98	405.705	0.267266	-1.90365	1.13309e-18	6.43133e-17
MXRA5	16275.6	28128	4423.14	0.15725	-2.66887	1.24648e-18	7.01005e-17
SPRY2	1606.62	691.483	2521.76	3.64688	1.86666	1.75911e-18	9.83284e-17
KIF26B	346.203	567.215	125.192	0.220713	-2.17976	1.82078e-18	1.01467e-16
UCHL1	1058.87	453.724	1664.01	3.66746	1.87478	2.06293e-18	1.14614e-16
SLC27A1	361.321	589.323	133.319	0.226224	-2.14417	2.14407e-18	1.18764e-16
CORO2B	853.457	363.712	1343.2	3.69303	1.88481	3.5129e-18	1.9342e-16
MON2	505.269	807.972	202.566	0.25071	-1.99591	4.05761e-18	2.22745e-16
STAT2	1466.57	2293.68	639.462	0.278794	-1.84273	4.17266e-18	2.28378e-16
CHAC1	368.176	137.957	598.396	4.33757	2.11689	4.23996e-18	2.31373e-16
C2	306.035	503.039	109.031	0.216744	-2.20594	5.15888e-18	2.79858e-16
COL7A1	562.312	895.069	229.554	0.256465	-1.96316	6.08209e-18	3.28969e-16
ARID5B	3057.25	4813.56	1300.93	0.270264	-1.88756	6.37279e-18	3.43682e-16
PIM1	465.834	746.301	185.367	0.248381	-2.00938	7.31741e-18	3.93471e-16
IL1R1	5810.19	9354.41	2265.97	0.242235	-2.04552	8.11425e-18	4.33782e-16
AK4	575.125	911.119	239.131	0.262459	-1.92984	1.01022e-17	5.32318e-16
C21orf7	869.815	376.724	1362.91	3.61779	1.85511	1.05639e-17	5.55059e-16
PFN2	1956.37	860.789	3051.95	3.54553	1.826	1.08229e-17	5.67045e-16
KCTD12	4692.1	1917.99	7466.21	3.89272	1.96078	1.67436e-17	8.57703e-16
SPRY4	665.654	284.313	1047	3.68254	1.8807	1.95866e-17	9.9778e-16
NOTCH3	735.648	1153.64	317.655	0.27535	-1.86066	2.52845e-17	1.28448e-15
MITF	317.536	516.683	118.389	0.229132	-2.12575	2.64313e-17	1.33904e-15
GPR56	298.386	109.824	486.949	4.43392	2.14858	2.6989e-17	1.36354e-15
SRPX2	316.856	516.015	117.697	0.228089	-2.13233	2.75064e-17	1.38208e-15
DYNC2H1	378.947	609.959	147.936	0.242534	-2.04374	2.93172e-17	1.46906e-15
NOV	504.908	800.14	209.675	0.262049	-1.93209	2.98481e-17	1.49159e-15
ZNF436	676.201	1060.32	292.087	0.275472	-1.86002	3.43274e-17	1.70157e-15
PDGFRB	11011.3	18265.6	3757.03	0.205689	-2.28146	3.82776e-17	1.8872e-15
IFITM1	852.874	1328.57	377.181	0.283901	-1.81654	4.62281e-17	2.27309e-15
TENC1	744.334	1162.02	326.644	0.281099	-1.83085	4.79046e-17	2.343e-15
EPHA4	417.441	169.014	665.867	3.9397	1.97809	8.23232e-17	3.97355e-15
EMILIN2	1248.11	1928.07	568.149	0.294672	-1.76282	9.06671e-17	4.3421e-15
MASP1	3558.23	5569.53	1546.93	0.277749	-1.84815	9.50802e-17	4.54162e-15
GPSM2	378.573	606.164	150.982	0.249077	-2.00533	9.62197e-17	4.58415e-15
NEAT1	489.562	773.75	205.374	0.265427	-1.91362	9.80161e-17	4.65767e-15
SORT1	524.745	827.163	222.328	0.268784	-1.89548	9.90529e-17	4.6948e-15
ABLIM3	1800.83	821.622	2780.04	3.3836	1.75856	1.26057e-16	5.9442e-15
DUSP6	653.187	286.309	1020.06	3.56281	1.83301	1.32911e-16	6.23527e-15
PTCD3	340.702	547.97	133.434	0.243506	-2.03797	1.49117e-16	6.97778e-15
PTGFR	1320.55	2035.43	605.673	0.297566	-1.74872	1.54199e-16	7.19727e-15
PLA2R1	569.267	890.395	248.14	0.278685	-1.84329	2.52916e-16	1.157e-14
TNXB	5133.37	8082.44	2184.29	0.270251	-1.88763	2.77071e-16	1.26435e-14
NFATC4	1511.1	2322.87	699.333	0.301064	-1.73186	2.81072e-16	1.27943e-14
NCAM1	298.678	113.95	483.405	4.24224	2.08483	2.98629e-16	1.356e-14
DCN	31763.6	56837.6	6689.54	0.117696	-3.08687	3.20601e-16	1.43801e-14
PID1	750.891	340.689	1161.09	3.40807	1.76896	4.69495e-16	2.08048e-14
LPXN	1539.16	716.846	2361.47	3.29425	1.71995	4.88954e-16	2.1615e-14
NBAS	828.779	1278.75	378.804	0.29623	-1.75521	4.92916e-16	2.1738e-14
PLEKHG2	526.047	822.89	229.205	0.278536	-1.84406	5.1812e-16	2.27948e-14
MDN1	506.457	792.253	220.661	0.278524	-1.84413	7.12947e-16	3.11427e-14
MDK	275.406	445.881	104.932	0.235336	-2.08721	7.15631e-16	3.11859e-14
ADAMTS12	394.05	624.679	163.421	0.261607	-1.93453	8.43337e-16	3.64917e-14
APCDD1L	515.479	226.387	804.571	3.55397	1.82943	1.04877e-15	4.50626e-14
ASNS	1951.5	921.748	2981.25	3.23435	1.69348	1.41634e-15	6.02926e-14
BBS2	379.413	600.001	158.825	0.264707	-1.91753	1.60378e-15	6.78013e-14
ITGB3	516.128	228.51	803.747	3.51734	1.81449	1.85755e-15	7.79918e-14
SMG9	910.639	427.751	1393.53	3.2578	1.7039	2.10816e-15	8.81114e-14
RECK	5298.26	8286.39	2310.13	0.278786	-1.84277	2.34338e-15	9.77206e-14
OLFML2B	540.216	838.358	242.073	0.288747	-1.79212	2.37297e-15	9.82858e-14
DSE	1611.78	2448.98	774.588	0.31629	-1.66068	4.14617e-15	1.69065e-13
SMAGP	351.639	147.185	556.092	3.77817	1.91769	4.39075e-15	1.78641e-13
POU2F2	813.773	384.702	1242.84	3.23066	1.69183	4.59611e-15	1.85764e-13
MTR	695.851	1066.35	325.347	0.305102	-1.71263	5.06786e-15	2.04382e-13
LDLR	4249.86	6563.21	1936.51	0.295055	-1.76094	5.26394e-15	2.11825e-13
ARRDC3	1756.7	2662.85	850.546	0.319412	-1.64651	7.03138e-15	2.80493e-13
CUL7	724.586	1107.26	341.914	0.308793	-1.69529	7.74412e-15	3.07591e-13
EPHA2	296.076	121.32	470.833	3.88093	1.9564	1.20033e-14	4.71669e-13
VGLL3	4631.39	7149.9	2112.88	0.295512	-1.75871	1.20771e-14	4.73558e-13
TP53I11	1736.13	2623.55	848.706	0.323496	-1.62818	1.26227e-14	4.93897e-13
CAD	861.682	1307.95	415.416	0.317609	-1.65468	1.32591e-14	5.17694e-13
TRANK1	342.809	539.901	145.717	0.269895	-1.88953	1.3829e-14	5.38805e-13
OSMR	2753.23	4180.71	1325.74	0.317109	-1.65695	1.5514e-14	6.03178e-13
GADD45A	752.169	360.008	1144.33	3.17862	1.6684	1.55993e-14	6.05213e-13
TPX2	278.652	443.896	113.408	0.255484	-1.9687	1.72739e-14	6.67367e-13
COL5A2	5323.54	8258.19	2388.89	0.289275	-1.78949	1.76705e-14	6.79832e-13
TNFRSF19	1355.9	2046.13	665.67	0.325331	-1.62002	1.78494e-14	6.85284e-13
CYP26B1	258.133	413.332	102.934	0.249034	-2.00558	1.7911e-14	6.86214e-13
SBNO2	781.054	1186.21	375.895	0.316887	-1.65796	1.87452e-14	7.16681e-13
SNX17	1533.4	2310.94	755.862	0.327081	-1.61228	2.05287e-14	7.8162e-13
UBE2E1	718.446	1091.86	345.035	0.316008	-1.66197	2.39746e-14	9.07185e-13
BDKRB2	753.272	1143.08	363.46	0.317965	-1.65306	2.44347e-14	9.22698e-13
PPAP2B	6341.29	9881.39	2801.18	0.28348	-1.81868	2.70546e-14	1.01806e-12
ST5	764.105	1159.89	368.321	0.317548	-1.65495	2.70709e-14	1.01806e-12
PCDH9	101.449	29.0136	173.885	5.99322	2.58333	2.79031e-14	1.04722e-12
HMGCR	1477.23	2221.67	732.8	0.329842	-1.60015	2.9435e-14	1.10022e-12
KDM3B	873.52	427.132	1319.91	3.09016	1.62768	3.29725e-14	1.22251e-12
SSTR1	344.627	149.693	539.56	3.60444	1.84978	3.58014e-14	1.3203e-12
USP28	281.153	446.184	116.122	0.260255	-1.942	3.58254e-14	1.3203e-12
KIAA1217	832.808	407.494	1258.12	3.08747	1.62642	3.74305e-14	1.37395e-12
GLIPR1	1098.34	544.939	1651.74	3.03106	1.59982	4.26852e-14	1.5606e-12
RNF146	606.712	924.053	289.37	0.313153	-1.67506	4.3487e-14	1.58676e-12
VANGL1	410.476	184.767	636.185	3.44317	1.78374	4.40487e-14	1.60407e-12
THBS3	292.148	461.539	122.756	0.265972	-1.91065	5.13539e-14	1.86272e-12
SREBF1	1534.56	2301.8	767.318	0.333355	-1.58487	5.18261e-14	1.87615e-12
PRELP	938.694	1410.47	466.922	0.331041	-1.59492	6.71003e-14	2.40073e-12
PC	353.402	155.598	551.205	3.5425	1.82477	6.77083e-14	2.41778e-12
AKAP12	1360.42	2036.37	684.466	0.33612	-1.57295	7.13731e-14	2.54371e-12
ACACA	1517.49	2269.68	765.307	0.337188	-1.56837	9.0351e-14	3.20763e-12
PHLDA1	7434.12	3248.88	11619.4	3.57642	1.83851	9.07063e-14	3.21404e-12
DNMT1	939.959	1410.58	469.334	0.332724	-1.5876	9.2933e-14	3.28661e-12
C11orf41	1175.19	591.824	1758.57	2.97144	1.57116	9.43639e-14	3.33081e-12
SMTN	1634.21	824.698	2443.72	2.96317	1.56714	1.03383e-13	3.63522e-12
PRSS12	1042.64	1562.2	523.078	0.334833	-1.57848	1.12479e-13	3.93249e-12
KTN1	2011.91	3008.79	1015.03	0.337356	-1.56766	1.25252e-13	4.37076e-12
SWAP70	3947.83	5986.15	1909.5	0.318987	-1.64843	1.3196e-13	4.58742e-12
C1RL	486.967	743.992	229.942	0.309065	-1.69402	1.39397e-13	4.8368e-12
CDH4	253.431	104.771	402.09	3.83779	1.94028	1.43874e-13	4.98276e-12
ITIH5	454.81	697.613	212.007	0.303904	-1.71831	1.50076e-13	5.18777e-12
SOCS3	515.976	785.247	246.704	0.314174	-1.67036	1.71715e-13	5.92467e-12
MAN2B1	1212.54	1808.99	616.095	0.340573	-1.55396	1.78109e-13	6.11085e-12
VLDLR	278.728	118.48	438.976	3.70507	1.8895	1.79597e-13	6.15045e-12
MRGPRF	1873.4	2792.59	954.22	0.341697	-1.54921	2.12244e-13	7.25497e-12
KREMEN1	1461.66	2176.49	746.825	0.343133	-1.54316	2.13933e-13	7.29911e-12
SQLE	1522.04	2265.62	778.467	0.3436	-1.5412	2.23388e-13	7.60762e-12
PSAT1	3255.91	1616.6	4895.21	3.0281	1.59841	2.31776e-13	7.87869e-12
PXDN	4441.71	6738.81	2144.62	0.318249	-1.65177	2.96696e-13	1.00483e-11
TXNL4B	303.917	133.57	474.265	3.55069	1.8281	3.27e-13	1.1034e-11
CNTN3	524.753	794.765	254.74	0.320522	-1.64151	3.57703e-13	1.19821e-11
RNF144A	240.652	380.961	100.343	0.263395	-1.9247	4.04547e-13	1.34776e-11
PXK	1502.38	2229.98	774.783	0.347439	-1.52517	4.11276e-13	1.36523e-11
SH3BP5L	1077.33	554.164	1600.49	2.88811	1.53013	4.61028e-13	1.51669e-11
BCAR3	1733.17	895.587	2570.76	2.87048	1.52129	5.00749e-13	1.64442e-11
UBE4B	1157.15	1714.05	600.243	0.35019	-1.51379	7.16521e-13	2.33631e-11
GSDMD	244.802	385.858	103.746	0.268871	-1.89501	7.33703e-13	2.38811e-11
SLC7A1	5551.56	2660.25	8442.86	3.17372	1.66617	8.78561e-13	2.84951e-11
LRP5	559.566	841.028	278.105	0.330673	-1.59652	8.81106e-13	2.85274e-11
ITGA6	647.446	327.123	967.77	2.95843	1.56483	8.9212e-13	2.88332e-11
RAC2	322.309	145.941	498.677	3.41698	1.77272	8.98626e-13	2.89925e-11
MRTO4	358.139	166.284	549.993	3.30755	1.72576	9.43419e-13	3.03313e-11
CLU	839.475	1245.25	433.702	0.348286	-1.52166	9.70524e-13	3.11482e-11
MED17	289.654	450.488	128.82	0.285957	-1.80613	9.78889e-13	3.1362e-11
HIPK2	1601.3	836.361	2366.24	2.82921	1.5004	1.03144e-12	3.29308e-11
VEGFA	1260.36	659.651	1861.08	2.82131	1.49636	1.10532e-12	3.51068e-11
GRIA3	364.901	559.746	170.056	0.30381	-1.71876	1.13991e-12	3.60188e-11
IFI6	427.099	649.399	204.799	0.315367	-1.6649	1.18907e-12	3.75078e-11
ADD3	1214.28	1791.59	636.974	0.355535	-1.49194	1.36088e-12	4.28538e-11
PPAP2A	619.354	925.27	313.437	0.338752	-1.5617	1.41037e-12	4.43363e-11
LYST	668.058	995.59	340.527	0.342035	-1.54778	1.5477e-12	4.84052e-11
UHRF1	264.818	412.779	116.858	0.2831	-1.82062	1.76498e-12	5.47353e-11
ALCAM	1636.86	863.59	2410.13	2.79083	1.48069	1.81953e-12	5.6332e-11
LOC654433	293.773	132.563	454.982	3.43219	1.77913	2.19776e-12	6.78135e-11
PRKG2	622.417	316.412	928.422	2.93421	1.55297	2.27363e-12	7.00369e-11
PPWD1	241.153	377.62	104.686	0.277225	-1.85087	2.44526e-12	7.50725e-11
SCD	10219.8	15951.7	4487.96	0.281346	-1.82958	2.86216e-12	8.70279e-11
SNX18	2199.07	3235.95	1162.19	0.35915	-1.47734	3.01754e-12	9.15717e-11
FAM214B	637.361	327.341	947.382	2.89417	1.53315	3.0575e-12	9.26316e-11
STON1	342.848	524.167	161.529	0.308163	-1.69824	3.08443e-12	9.32939e-11
MYO1D	11164.8	17518	4811.58	0.274665	-1.86425	3.46168e-12	1.0419e-10
ROR1	259.764	403.668	115.86	0.287018	-1.80079	3.67369e-12	1.09852e-10
VEPH1	245.74	108.228	383.252	3.54116	1.82422	3.82037e-12	1.14053e-10
TMEM200A	1966.36	1044.28	2888.45	2.76598	1.46779	4.04896e-12	1.20486e-10
FST	1678.87	2461.17	896.564	0.364284	-1.45687	4.11108e-12	1.22137e-10
STAT3	2213.39	3251.89	1174.89	0.361295	-1.46875	4.21613e-12	1.25056e-10
SSC5D	1061.23	1559.78	562.681	0.360743	-1.47096	4.38044e-12	1.29512e-10
LRRN4CL	1435.55	2101.36	769.729	0.3663	-1.4489	4.69105e-12	1.38251e-10
LBR	450.915	677.834	223.996	0.330459	-1.59746	4.7804e-12	1.40434e-10
ZFP36L2	4380.98	6533.65	2228.32	0.341052	-1.55193	4.92454e-12	1.44437e-10
SLC44A1	2421.97	3559.01	1284.92	0.361034	-1.46979	4.99617e-12	1.46072e-10
SEPP1	245.116	381.739	108.492	0.284205	-1.81499	5.08059e-12	1.48305e-10
HDAC3	390.066	590.439	189.693	0.321275	-1.63812	5.11474e-12	1.49065e-10
PNP	388.332	188.891	587.774	3.11171	1.63771	5.28992e-12	1.53683e-10
HMGB2	294.981	453.517	136.444	0.300858	-1.73284	5.62991e-12	1.63303e-10
ZC3H12C	627.404	325.164	929.645	2.859	1.51551	6.03789e-12	1.74861e-10
PCDHGC3	1448.63	2117.77	779.484	0.368069	-1.44195	6.09553e-12	1.75976e-10
CHD1L	451.07	675.779	226.36	0.334962	-1.57793	7.87859e-12	2.2498e-10
BAALC	885.078	472.671	1297.49	2.74501	1.45681	8.4006e-12	2.39515e-10
TGFBR3	3383.36	4989.86	1776.86	0.356093	-1.48967	8.53629e-12	2.43007e-10
USP54	234.374	103.715	365.032	3.51957	1.8154	8.92605e-12	2.5371e-10
MT1E	447.297	225.463	669.131	2.9678	1.5694	1.1523e-11	3.23526e-10
SYNPO2	1614.05	2353.07	875.025	0.371866	-1.42715	1.15231e-11	3.23526e-10
CAPG	1099.44	592.635	1606.24	2.71033	1.43847	1.16226e-11	3.25824e-10
MYCBP2	1272.84	1855.06	690.614	0.372287	-1.42551	1.17055e-11	3.27648e-10
SNED1	784.074	1149.07	419.077	0.364709	-1.45518	1.21894e-11	3.40674e-10
CELF2	1680.09	2443.52	916.673	0.375145	-1.41448	1.35276e-11	3.7579e-10
CD248	4099.83	6058.05	2141.6	0.353513	-1.50017	1.48065e-11	4.10077e-10
C6orf1	695.598	369.458	1021.74	2.7655	1.46754	1.56825e-11	4.33687e-10
ZFP36	842.014	1229.7	454.323	0.369457	-1.43652	1.67161e-11	4.60194e-10
SLC1A4	857.796	462.201	1253.39	2.71179	1.43924	1.68672e-11	4.63659e-10
ZNF608	296.875	453.55	140.201	0.309119	-1.69377	1.74229e-11	4.77506e-10
2016-03-04	567.511	296.468	838.554	2.82848	1.50002	1.74571e-11	4.77732e-10
TRPM7	1268.63	1844.04	693.22	0.375924	-1.41149	1.80177e-11	4.92342e-10
GPR153	393.023	589.489	196.558	0.333438	-1.58451	2.0254e-11	5.52627e-10
DCLK1	507.224	750.885	263.563	0.351003	-1.51044	2.38465e-11	6.45857e-10
MME	5521.81	8226.03	2817.58	0.34252	-1.54574	2.65803e-11	7.17784e-10
SLC9A7	336.124	164.371	507.876	3.08981	1.62752	2.72779e-11	7.35544e-10
SESN2	1167.37	640.676	1694.07	2.64419	1.40282	2.75401e-11	7.41527e-10
CCBE1	2685.06	3908.41	1461.7	0.373989	-1.41893	2.81901e-11	7.57919e-10
HMGA1	16881.9	6817.12	26946.7	3.9528	1.98288	3.20296e-11	8.56139e-10
LAMB1	4267.82	6285.08	2250.56	0.358079	-1.48165	3.55169e-11	9.42506e-10
MUDENG	311.074	471.178	150.97	0.320409	-1.64201	3.70797e-11	9.81144e-10
C3orf23	500.472	261.843	739.102	2.82269	1.49707	4.05086e-11	1.06727e-09
ABCC4	785.65	1143.74	427.561	0.373828	-1.41955	4.22142e-11	1.11061e-09
DAZAP2	1650.31	2385.41	915.208	0.383668	-1.38207	4.3198e-11	1.13487e-09
TNKS1BP1	3291.54	4803.23	1779.86	0.370554	-1.43224	4.32927e-11	1.13574e-09
BOC	623.973	913.075	334.871	0.366751	-1.44713	4.52587e-11	1.18226e-09
C11orf68	1345.94	746.963	1944.91	2.60375	1.38059	4.58531e-11	1.19608e-09
PCDH18	3101.96	4516.65	1687.28	0.373568	-1.42056	4.74687e-11	1.23472e-09
ARHGAP29	3614.09	5283.87	1944.32	0.367973	-1.44233	4.89134e-11	1.27051e-09
RABGAP1	1473.96	2128.55	819.371	0.384943	-1.37728	5.04428e-11	1.30838e-09
MICAL1	604.279	884.414	324.143	0.366506	-1.44809	5.07213e-11	1.31375e-09
CABLES1	495.109	730.151	260.066	0.356181	-1.48932	5.0968e-11	1.31829e-09
HLA-B	3099.89	4510.62	1689.17	0.374486	-1.41701	5.58559e-11	1.43864e-09
STEAP3	2112.57	1171.58	3053.57	2.60638	1.38205	5.78327e-11	1.48126e-09
PIDD	300.948	146.404	455.491	3.11119	1.63747	5.85916e-11	1.49861e-09
COL8A2	593.209	868.243	318.175	0.366459	-1.44828	6.21801e-11	1.58159e-09
ITGAV	3235.33	4710.06	1760.6	0.373795	-1.41968	6.28871e-11	1.59516e-09
SGK1	2226.76	3219.44	1234.09	0.383326	-1.38336	6.4108e-11	1.62389e-09
ARSB	772.78	1121.53	424.031	0.378083	-1.40323	7.36772e-11	1.85606e-09
EIF2D	691.458	1005.12	377.793	0.375868	-1.4117	7.70558e-11	1.93587e-09
SYNGAP1	616.539	333.727	899.35	2.69487	1.43022	8.00678e-11	2.0088e-09
VSTM4	2007.8	2894.15	1121.45	0.387489	-1.36777	8.17435e-11	2.04804e-09
C12orf5	978.81	544.48	1413.14	2.59539	1.37595	8.19466e-11	2.05034e-09
SLFN11	354.845	530.674	179.016	0.337338	-1.56773	8.40493e-11	2.10009e-09
FERMT2	1323.86	1904.45	743.272	0.390281	-1.35742	1.01059e-10	2.51825e-09
MGEA5	1407.25	2019.6	794.911	0.393599	-1.3452	1.2714e-10	3.14685e-09
FADS2	4197.84	6124.56	2271.11	0.37082	-1.43121	1.352e-10	3.33734e-09
PRKCI	472.332	693.547	251.116	0.362075	-1.46564	1.38136e-10	3.39614e-09
SMURF2	1642.96	928.551	2357.36	2.53876	1.34412	1.42007e-10	3.47738e-09
TMEM2	700.519	1013.76	387.274	0.382015	-1.3883	1.65568e-10	4.0275e-09
RAB3IL1	587.828	854.326	321.33	0.376121	-1.41073	1.67207e-10	4.062e-09
SPHK2	453.881	241.204	666.558	2.76346	1.46647	1.84675e-10	4.47454e-09
SUMF1	876.295	1259.79	492.8	0.391177	-1.35411	2.00032e-10	4.81492e-09
TRAK2	1479.87	2117.38	842.358	0.39783	-1.32978	2.02403e-10	4.8656e-09
TTC39C	408.491	602.365	214.616	0.356289	-1.48888	2.10002e-10	5.03511e-09
PRNP	10975.5	5207.97	16743.1	3.21489	1.68477	2.11004e-10	5.05217e-09
FAM108C1	643.952	930.483	357.42	0.384123	-1.38036	2.49491e-10	5.89736e-09
RANGAP1	2193.51	1245.19	3141.83	2.52318	1.33524	2.55813e-10	6.03903e-09
HPCAL1	719.26	401.944	1036.58	2.57891	1.36676	2.57854e-10	6.07161e-09
PLXNA2	502.534	272.768	732.301	2.6847	1.42476	3.02053e-10	7.04918e-09
TCF12	2040.11	2916.43	1163.78	0.399043	-1.32538	3.01838e-10	7.04918e-09
APBA1	529.968	289.594	770.343	2.66008	1.41147	3.13566e-10	7.30859e-09
CNOT1	1856.64	2650.58	1062.7	0.40093	-1.31858	3.2065e-10	7.46425e-09
GLE1	417.41	612.583	222.237	0.362787	-1.4628	3.37529e-10	7.82744e-09
MAFB	340.853	505.732	175.974	0.34796	-1.52301	3.4758e-10	8.05037e-09
ZMYM4	964.774	1379.73	549.823	0.398501	-1.32734	3.53062e-10	8.1568e-09
CDC14B	1134.4	1618.33	650.475	0.401943	-1.31494	3.68197e-10	8.45336e-09
MAPKAPK3	1058.69	604.71	1512.66	2.50147	1.32278	3.74324e-10	8.57262e-09
PDCD11	489.255	711.975	266.535	0.37436	-1.4175	4.06182e-10	9.2676e-09
ATP11C	600.318	866.708	333.929	0.385284	-1.37601	4.0678e-10	9.26974e-09
ADK	739.439	417.412	1061.47	2.54297	1.34651	4.15545e-10	9.44607e-09
LTBP4	556.066	804.872	307.26	0.381751	-1.3893	4.15158e-10	9.44607e-09
ATP8B2	2341.5	3343.02	1339.98	0.400829	-1.31894	4.1866e-10	9.50514e-09
INSIG1	3500.11	5034.59	1965.63	0.390425	-1.35688	4.5814e-10	1.03504e-08
SERPING1	1657.43	2356.76	958.093	0.40653	-1.29857	4.8598e-10	1.09659e-08
TP53I3	876.404	500.854	1251.95	2.49964	1.32172	4.91506e-10	1.10634e-08
NCALD	256.789	126.511	387.067	3.05954	1.61332	4.95251e-10	1.11242e-08
C1orf201	242.922	118.591	367.253	3.09679	1.63077	5.06705e-10	1.13638e-08
CNN2	3169.8	4548.05	1791.55	0.393917	-1.34404	5.27814e-10	1.18084e-08
FBLN2	8301.52	12370.8	4232.22	0.342113	-1.54746	5.4449e-10	1.21519e-08
DNAJB4	637.691	358.164	917.218	2.56089	1.35664	5.61332e-10	1.24823e-08
C20orf194	490.642	712.101	269.183	0.378012	-1.4035	5.79223e-10	1.28491e-08
F2R	600.051	864.692	335.409	0.387894	-1.36627	6.09703e-10	1.3509e-08
DNM1	1020.42	1452	588.845	0.405539	-1.30209	6.13594e-10	1.35788e-08
SPEG	312.634	160.914	464.353	2.88572	1.52893	6.20372e-10	1.37123e-08
HIBADH	663.973	952.587	375.36	0.394043	-1.34357	6.48559e-10	1.42747e-08
LAMA2	1170.76	1664.84	676.684	0.406456	-1.29883	6.48919e-10	1.42747e-08
SGCE	759.363	1085.21	433.516	0.399477	-1.32382	7.28826e-10	1.59751e-08
SLC2A10	964.149	1372.51	555.789	0.404944	-1.30421	7.79519e-10	1.70456e-08
SIPA1L3	535.153	297.659	772.646	2.59574	1.37615	7.81194e-10	1.70619e-08
SERPINB8	968.653	559.812	1377.49	2.46063	1.29903	7.86145e-10	1.71497e-08
TTC7A	927.086	1318.96	535.215	0.405787	-1.30121	8.13056e-10	1.76948e-08
TRIM35	744.767	425.306	1064.23	2.50226	1.32323	8.16829e-10	1.77559e-08
LBH	2972.03	4243.6	1700.47	0.400714	-1.31936	8.36913e-10	1.8171e-08
ELOVL6	541.14	301.419	780.862	2.59062	1.3733	8.50613e-10	1.84467e-08
AP1AR	452.993	247.877	658.109	2.65498	1.4087	8.86016e-10	1.91692e-08
SRXN1	1641.77	957.417	2326.12	2.42958	1.28071	9.07546e-10	1.95889e-08
BTAF1	435.78	633.816	237.744	0.375099	-1.41466	9.15937e-10	1.97469e-08
TCTA	482.862	266.974	698.75	2.61729	1.38807	9.70886e-10	2.08338e-08
JUP	222.124	335.965	108.283	0.322306	-1.6335	9.74109e-10	2.08786e-08
MKX	394.481	576.111	212.851	0.369462	-1.4365	1.0347e-09	2.21001e-08
HMGCS1	1358.68	1922.06	795.308	0.413779	-1.27307	1.04722e-09	2.23414e-08
C9orf21	447.978	649.53	246.425	0.37939	-1.39825	1.14371e-09	2.43718e-08
TIPARP	1240.61	726.255	1754.97	2.41646	1.2729	1.16654e-09	2.48295e-08
TRAF3IP2	998.156	1414.86	581.457	0.410965	-1.28291	1.17218e-09	2.49207e-08
ITPRIP	1233.01	722.521	1743.5	2.41308	1.27088	1.29497e-09	2.73731e-08
DDHD2	300.944	445.476	156.413	0.351114	-1.50999	1.32484e-09	2.79723e-08
RRAS2	2497.32	3541.74	1452.9	0.410224	-1.28552	1.34955e-09	2.83961e-08
FAM110B	336.088	493.986	178.189	0.360717	-1.47106	1.3547e-09	2.8472e-08
BCAT1	1352.24	793.451	1911.03	2.40851	1.26814	1.37527e-09	2.88713e-08
STMN2	1232.55	723.182	1741.91	2.40867	1.26824	1.44102e-09	3.01826e-08
LRRC15	6247.08	3399.45	9094.71	2.67535	1.41973	1.4442e-09	3.02149e-08
KIAA1609	663.365	380.577	946.153	2.4861	1.31389	1.48165e-09	3.0963e-08
SHC1	5475.71	3017.81	7933.61	2.62893	1.39448	1.55413e-09	3.24408e-08
SMAD3	1206.14	1702.27	710.002	0.41709	-1.26157	1.6036e-09	3.33978e-08
MANBA	399.028	580.513	217.542	0.374741	-1.41603	1.70929e-09	3.54784e-08
SUN1	1027.49	1451.14	603.845	0.416117	-1.26494	1.87295e-09	3.87441e-08
CDKN2B	371.249	201.837	540.661	2.6787	1.42153	2.00649e-09	4.13671e-08
FAM89B	833.703	486.743	1180.66	2.42564	1.27836	2.03118e-09	4.17824e-08
DRAP1	2126.73	1252.28	3001.18	2.39657	1.26097	2.05951e-09	4.22706e-08
VPS8	479.499	690.085	268.913	0.389681	-1.35963	2.20737e-09	4.52043e-08
GLRX	359.45	194.37	524.53	2.69862	1.43222	2.24396e-09	4.58515e-08
C7orf50	519.28	293.448	745.112	2.53916	1.34435	2.25356e-09	4.59814e-08
SERPINH1	3954.04	5653.12	2254.95	0.398887	-1.32595	2.27888e-09	4.64104e-08
POPDC3	213.853	105.563	322.143	3.05167	1.6096	2.33277e-09	4.74028e-08
LRP8	209.157	102.917	315.398	3.06457	1.61569	2.66268e-09	5.39875e-08
GLT8D2	373.24	543.423	203.057	0.373663	-1.42019	2.67368e-09	5.41508e-08
CCDC8	213.361	320.835	105.886	0.330032	-1.59932	2.69415e-09	5.45054e-08
UBA7	383.736	557.216	210.256	0.377333	-1.40609	2.71867e-09	5.48807e-08
CDK5RAP2	686.16	973.867	398.454	0.409146	-1.28931	2.71717e-09	5.48807e-08
OSGIN1	214.006	106.106	321.906	3.03382	1.60113	3.08184e-09	6.20076e-08
PAQR5	799.77	469.474	1130.07	2.40709	1.26729	3.0951e-09	6.22064e-08
CDC25B	1185.38	1665.93	704.831	0.423086	-1.24098	3.10134e-09	6.22638e-08
SMARCA1	1289.95	1812.32	767.591	0.423541	-1.23943	3.13818e-09	6.29348e-08
SVIL	1792.91	2517.7	1068.11	0.424242	-1.23704	3.14394e-09	6.29815e-08
TMTC2	210.514	316.786	104.242	0.32906	-1.60358	3.16727e-09	6.33798e-08
DIRC2	290.504	427.862	153.145	0.357931	-1.48225	3.24109e-09	6.47865e-08
RASSF1	609.002	351.847	866.156	2.46174	1.29968	3.24779e-09	6.485e-08
RBM7	363.44	528.47	198.41	0.375442	-1.41334	3.33857e-09	6.64463e-08
FAM73A	661.157	384.771	937.543	2.43662	1.28488	3.46451e-09	6.88038e-08
GAA	1619.7	2271.88	967.522	0.425869	-1.23152	3.62752e-09	7.1886e-08
FOXD1	1112.38	662.67	1562.09	2.35727	1.23712	3.66141e-09	7.24794e-08
BCL3	251.442	373.198	129.687	0.347501	-1.52491	3.91957e-09	7.72572e-08
PDZRN3	1545.05	2164.78	925.326	0.427447	-1.22618	4.25105e-09	8.3433e-08
PXDC1	878.345	1236.69	520.002	0.42048	-1.24989	4.26006e-09	8.35208e-08
SEPW1	1020.22	608.435	1432	2.35359	1.23486	4.33986e-09	8.49946e-08
DMXL2	230.331	343.539	117.122	0.340927	-1.55246	4.37536e-09	8.55989e-08
TWIST1	521.13	743.203	299.057	0.402389	-1.31334	4.49689e-09	8.77897e-08
EIF4E3	427.531	614.453	240.608	0.391581	-1.35262	4.93268e-09	9.59915e-08
GLIS2	563.424	800.401	326.447	0.407855	-1.29387	5.15521e-09	1.00216e-07
FBXL7	948.187	1331.02	565.356	0.424755	-1.2353	5.23429e-09	1.01646e-07
GSTO1	3024.13	1785.51	4262.75	2.38741	1.25544	5.32109e-09	1.03114e-07
LRRC32	2695.12	3789.93	1600.32	0.422255	-1.24381	5.72591e-09	1.10725e-07
PTPRU	1288.13	1801.26	774.991	0.430249	-1.21676	5.96073e-09	1.15145e-07
SLC20A1	2408.44	1439.63	3377.24	2.34591	1.23015	6.13371e-09	1.18362e-07
ANKH	2044.16	1228.74	2859.58	2.32724	1.21862	6.15271e-09	1.18604e-07
CYB5D2	298.13	436.184	160.075	0.366991	-1.44618	6.34582e-09	1.21943e-07
SOCS5	3273.44	4616.99	1929.89	0.417997	-1.25843	6.35464e-09	1.21985e-07
DAPK2	203.702	305.582	101.822	0.333205	-1.58552	6.36252e-09	1.22009e-07
PSG5	1795.48	2509.31	1081.64	0.43105	-1.21407	6.42176e-09	1.23017e-07
BMF	235.213	349.149	121.276	0.347348	-1.52554	6.45748e-09	1.23572e-07
WTIP	456.168	260.175	652.161	2.50663	1.32575	6.68177e-09	1.27732e-07
SCFD2	1324.75	799.346	1850.16	2.31459	1.21075	6.87579e-09	1.31032e-07
CYP27A1	395.286	568.6	221.973	0.390385	-1.35703	7.2633e-09	1.3813e-07
RAD21	2093.89	2925.45	1262.34	0.431503	-1.21256	7.48777e-09	1.42077e-07
SYNPO	893.99	536.884	1251.1	2.33029	1.22051	7.52255e-09	1.42471e-07
PROS1	607.334	857.747	356.922	0.416116	-1.26494	7.79271e-09	1.47133e-07
PDDC1	770.295	458.758	1081.83	2.35817	1.23767	7.80928e-09	1.47295e-07
PRKCD	687.64	407.219	968.061	2.37725	1.24929	7.83348e-09	1.476e-07
CNIH3	1547.77	936.694	2158.84	2.30475	1.20461	8.218e-09	1.54371e-07
TAPBP	1000.86	1398.3	603.419	0.431538	-1.21244	8.62825e-09	1.61912e-07
DPYD	1070.2	1493.54	646.868	0.433111	-1.20719	8.87001e-09	1.66279e-07
SART3	548.997	777.405	320.588	0.412382	-1.27795	8.95247e-09	1.67654e-07
ITPKB	557.091	787.978	326.204	0.413975	-1.27238	9.27222e-09	1.73289e-07
PFKFB3	611.57	862.871	360.268	0.417522	-1.26008	9.70031e-09	1.80738e-07
GPX1	4583.59	2662.56	6504.62	2.443	1.28865	9.79866e-09	1.82386e-07
PLCB1	209.928	106.8	313.056	2.93125	1.55152	1.00509e-08	1.86515e-07
NFKB1	910.262	1271.69	548.83	0.431574	-1.21232	1.01273e-08	1.87387e-07
WIPF1	1741.65	2425.74	1057.55	0.435971	-1.1977	1.01285e-08	1.87387e-07
SREBF2	2409.09	3363.14	1455.03	0.432642	-1.20875	1.02056e-08	1.88625e-07
FBN2	1121.21	1560.31	682.107	0.43716	-1.19377	1.05213e-08	1.93875e-07
EIF4A2	7560.1	4166.33	10953.9	2.62915	1.39459	1.09429e-08	2.01239e-07
ADI1	1769.95	1077.49	2462.41	2.28533	1.19241	1.13525e-08	2.08565e-07
MALAT1	374.733	538.273	211.194	0.392355	-1.34977	1.14865e-08	2.10816e-07
ZFAND2A	246.526	129.833	363.219	2.79758	1.48418	1.15501e-08	2.11772e-07
PCK2	1103.21	670.499	1535.92	2.29072	1.1958	1.1587e-08	2.12236e-07
PGM1	633.442	891.302	375.581	0.421385	-1.24679	1.17081e-08	2.14241e-07
IGF1R	2320.91	3235.18	1406.64	0.434795	-1.20159	1.20566e-08	2.2018e-07
MIPEP	200.708	299.71	101.705	0.339345	-1.55917	1.21345e-08	2.21311e-07
LTBP1	4749.97	2761.34	6738.6	2.44034	1.28708	1.30456e-08	2.37064e-07
KIAA0922	197.456	294.909	100.004	0.3391	-1.56022	1.31903e-08	2.39458e-07
LEPRE1	812.22	1135.32	489.115	0.430815	-1.21486	1.36839e-08	2.48172e-07
CCND1	28790.1	11572.3	46008	3.97571	1.99121	1.38325e-08	2.50621e-07
BNC2	576.638	812.985	340.291	0.41857	-1.25646	1.44302e-08	2.61193e-07
TRIB3	979.445	595.678	1363.21	2.2885	1.19441	1.48795e-08	2.68796e-07
NUMBL	683.715	956.876	410.553	0.429055	-1.22076	1.54773e-08	2.79321e-07
IL17RD	423.754	603.663	243.844	0.403941	-1.30778	1.5942e-08	2.86862e-07
TNFAIP2	599.18	841.529	356.831	0.424027	-1.23777	1.60795e-08	2.89053e-07
PPP3CB	1065.06	1479.06	651.075	0.440196	-1.18378	1.67552e-08	3.00906e-07
APOL1	298.308	433.211	163.406	0.377196	-1.40661	1.72005e-08	3.08302e-07
LOXL2	3300	4623.16	1976.84	0.427594	-1.22569	1.72886e-08	3.09578e-07
FAS	1213.52	744.414	1682.63	2.26034	1.17654	1.75591e-08	3.13811e-07
SEMA3D	256.023	374.927	137.119	0.365722	-1.45118	1.75521e-08	3.13811e-07
PHLPP2	485.817	687.156	284.478	0.413994	-1.27232	1.86218e-08	3.3248e-07
AARS2	390.046	222.866	557.226	2.50027	1.32209	1.86604e-08	3.32846e-07
CEP250	751.595	454.332	1048.86	2.30857	1.207	1.87693e-08	3.34465e-07
COMP	201.182	298.995	103.368	0.345718	-1.53233	1.88191e-08	3.35027e-07
TAF1	384.952	550.186	219.719	0.399353	-1.32426	1.90553e-08	3.38903e-07
PARP9	666.837	932.885	400.79	0.429625	-1.21885	1.92478e-08	3.41667e-07
TOX2	322.812	179.788	465.837	2.59103	1.37353	2.00023e-08	3.54717e-07
ODC1	970.675	592.742	1348.61	2.2752	1.186	2.01414e-08	3.5684e-07
AHCYL1	1949.49	2701.59	1197.4	0.44322	-1.1739	2.0843e-08	3.68915e-07
ENAH	1910.46	2647.04	1173.89	0.443474	-1.17308	2.16748e-08	3.82901e-07
SH3BGRL3	7742.7	4317.61	11167.8	2.58656	1.37104	2.22201e-08	3.91781e-07
GTF2F2	567.35	338.158	796.543	2.35554	1.23606	2.22081e-08	3.91781e-07
TMEM204	655.081	915.224	394.937	0.431519	-1.2125	2.3217e-08	4.08967e-07
RAB3B	3260.13	1972.21	4548.05	2.30607	1.20544	2.36417e-08	4.16049e-07
NREP	766.439	1068.73	464.147	0.434297	-1.20325	2.45223e-08	4.31133e-07
NDUFAB1	561.753	335.131	788.374	2.35243	1.23415	2.46268e-08	4.32556e-07
BCL2L1	2932.71	1785.2	4080.23	2.28559	1.19257	2.61338e-08	4.5728e-07
TDRD7	282.337	155.105	409.569	2.64059	1.40086	2.6535e-08	4.63417e-07
C15orf24	597.665	836.544	358.785	0.42889	-1.22132	2.67434e-08	4.66614e-07
NUDCD3	2013.52	1242.77	2784.28	2.24039	1.16375	2.70833e-08	4.72096e-07
GPR124	6586.8	9391.61	3781.99	0.402698	-1.31223	3.03041e-08	5.25252e-07
SEC23IP	876.485	1214.2	538.768	0.443722	-1.17227	3.16001e-08	5.4617e-07
SAMHD1	865.336	1198.47	532.203	0.444069	-1.17115	3.17673e-08	5.47977e-07
PPT1	806.468	1119.38	493.559	0.440922	-1.1814	3.18393e-08	5.48245e-07
DGKA	558.88	335.022	782.737	2.33638	1.22427	3.39027e-08	5.81053e-07
BACE2	711.031	988.992	433.069	0.437889	-1.19136	3.38994e-08	5.81053e-07
C20orf72	433.568	254.001	613.135	2.41391	1.27137	3.50164e-08	5.99582e-07
FCHO2	958.493	592.161	1324.83	2.23727	1.16174	3.55171e-08	6.07589e-07
CACNA1C	896.329	1240.98	551.682	0.444554	-1.16957	3.55956e-08	6.08368e-07
SLC43A3	765.68	1061.21	470.149	0.44303	-1.17452	3.57463e-08	6.10375e-07
ADCY7	1443.23	1988.03	898.429	0.45192	-1.14586	3.92288e-08	6.66128e-07
PLAUR	663.502	404.34	922.665	2.28191	1.19024	3.96547e-08	6.7212e-07
ALMS1	221.977	325.681	118.272	0.363152	-1.46135	4.06417e-08	6.88215e-07
RAPGEF2	1216.01	1674.9	757.117	0.452037	-1.14549	4.2125e-08	7.1202e-07
PIGN	309.021	443.993	174.05	0.39201	-1.35104	4.30742e-08	7.27396e-07
PLXND1	2230.57	3075.7	1385.43	0.450442	-1.15059	4.45919e-08	7.50956e-07
PRKCA	2215.41	1377.8	3053.02	2.21588	1.14788	4.47389e-08	7.52743e-07
ALDH2	555.997	335.074	776.92	2.31865	1.21329	4.51948e-08	7.59025e-07
TBC1D4	720.785	999.406	442.164	0.442427	-1.17649	4.52391e-08	7.59076e-07
NT5E	18481.6	8907.98	28055.3	3.14945	1.6551	4.69022e-08	7.86265e-07
ENTPD7	378.658	537.862	219.455	0.408013	-1.29331	4.74084e-08	7.93304e-07
WDR19	336.572	480.57	192.574	0.40072	-1.31934	4.75592e-08	7.95103e-07
BCL2L2	479.299	285.659	672.939	2.35575	1.23618	4.79348e-08	7.99928e-07
DUSP5	382.15	221.912	542.388	2.44416	1.28934	4.90201e-08	8.17298e-07
FMOD	483.05	677.12	288.98	0.426778	-1.22844	5.09017e-08	8.46367e-07
ADAM19	300.342	432.244	168.439	0.389685	-1.35962	5.13889e-08	8.53696e-07
BTG1	2824.29	1744.08	3904.51	2.23872	1.16268	5.20336e-08	8.63626e-07
SF3A1	1543.55	2119.98	967.13	0.456198	-1.13227	5.32039e-08	8.82253e-07
SELM	982.611	1352.81	612.415	0.452699	-1.14337	5.64351e-08	9.308e-07
MTRNR2L2	7350.11	4227.22	10473	2.47752	1.3089	5.70015e-08	9.39298e-07
SLIT3	6766.59	9606.14	3927.04	0.408805	-1.29051	5.73236e-08	9.42918e-07
KAZN	247.476	359.3	135.652	0.377546	-1.40528	5.80793e-08	9.53641e-07
S1PR2	380.239	538.388	222.089	0.412508	-1.27751	5.8895e-08	9.66172e-07
SCN8A	667.419	409.855	924.982	2.25685	1.17431	6.00711e-08	9.84588e-07
RAPGEF6	701.133	970.186	432.081	0.445359	-1.16696	6.02991e-08	9.87445e-07
ITGA3	1572.13	987.931	2156.34	2.18268	1.1261	6.11228e-08	9.99153e-07
RCAN1	1697.45	1068.06	2326.84	2.17856	1.12338	6.30793e-08	1.02657e-06
APOBEC3C	871.714	542.811	1200.62	2.21185	1.14525	6.52495e-08	1.05908e-06
SEC16A	1749.1	2398.94	1099.25	0.458225	-1.12587	6.66802e-08	1.0804e-06
ST3GAL4	463.164	277.239	649.09	2.34127	1.22729	6.69567e-08	1.08392e-06
ENTPD4	1138.4	715.037	1561.77	2.18418	1.12709	6.83741e-08	1.10589e-06
RTCD1	725.007	448.684	1001.33	2.2317	1.15815	7.04131e-08	1.13587e-06
KIF3C	933.568	584.724	1282.41	2.19319	1.13303	7.29832e-08	1.17527e-06
ZNF252	548.003	333.152	762.853	2.2898	1.19522	7.42678e-08	1.19469e-06
CASP4	597.523	365.944	829.102	2.26565	1.17993	7.43192e-08	1.19469e-06
DYRK2	569.461	791.476	347.446	0.438985	-1.18776	7.72178e-08	1.23804e-06
BOD1	593.906	823.863	363.949	0.441759	-1.17867	7.85893e-08	1.25894e-06
ADARB1	389.721	550.458	228.985	0.41599	-1.26538	7.90926e-08	1.26369e-06
TTYH3	2380.38	3270.13	1490.62	0.45583	-1.13343	8.21812e-08	1.31077e-06
TBX3	2886.61	1798.59	3974.64	2.20986	1.14396	8.26231e-08	1.31667e-06
FAM180A	1937.25	1220.67	2653.82	2.17407	1.1204	8.40286e-08	1.33675e-06
IGFBP5	14349	7505.5	21192.5	2.82359	1.49753	8.52896e-08	1.35564e-06
NQO1	3843.35	2359.34	5327.36	2.25798	1.17504	8.71204e-08	1.38235e-06
MMP1	36772.3	14326.6	59218	4.13343	2.04734	8.84468e-08	1.40219e-06
ELF2	342.895	486.303	199.488	0.410213	-1.28556	9.41226e-08	1.48576e-06
WRN	280.216	401.789	158.644	0.394845	-1.34064	9.5032e-08	1.49883e-06
MEGF8	1804.24	2466.33	1142.16	0.463101	-1.1106	9.91316e-08	1.56215e-06
ZNF609	696.695	960.329	433.061	0.450951	-1.14896	9.98813e-08	1.57262e-06
GPX8	3008.39	1880.54	4136.25	2.1995	1.13718	1.03097e-07	1.62047e-06
VDR	939.263	1288.78	589.741	0.457594	-1.12786	1.0464e-07	1.64192e-06
MAML1	607.064	839.616	374.513	0.446053	-1.16471	1.05243e-07	1.64997e-06
MFN1	552.094	765.731	338.456	0.442004	-1.17787	1.0592e-07	1.65918e-06
PLAC9	196.626	287.911	105.341	0.365882	-1.45055	1.13571e-07	1.77449e-06
IFITM3	4003.2	5542.24	2464.16	0.444614	-1.16937	1.13696e-07	1.77493e-06
KLF9	863.347	1183.22	543.471	0.459315	-1.12245	1.14759e-07	1.79001e-06
TRMU	230.165	126.684	333.646	2.63369	1.39708	1.15799e-07	1.80316e-06
ITFG3	1029.71	1408.33	651.101	0.462322	-1.11303	1.16724e-07	1.8145e-06
ATP13A2	507.018	309.003	705.034	2.28164	1.19007	1.18161e-07	1.83529e-06
CEBPG	932.268	588.594	1275.94	2.16778	1.11622	1.19491e-07	1.85438e-06
STOML1	405.972	242.441	569.502	2.34903	1.23206	1.21617e-07	1.88103e-06
TMEM165	975.951	1335.03	616.868	0.462061	-1.11384	1.23009e-07	1.89936e-06
EGFR	2456.97	3361.08	1552.87	0.462015	-1.11399	1.26514e-07	1.95021e-06
MATN2	282.501	403.514	161.488	0.400203	-1.3212	1.27224e-07	1.9595e-06
MED12	619.87	854.964	384.776	0.450049	-1.15185	1.28247e-07	1.97361e-06
SECTM1	834.745	1143.04	526.452	0.460573	-1.1185	1.29687e-07	1.99243e-06
FAM177A1	666.186	415.559	916.813	2.20622	1.14157	1.31976e-07	2.02422e-06
VIT	195.035	285.907	104.164	0.364327	-1.4567	1.33131e-07	2.03853e-06
MRPL49	967.232	612.4	1322.06	2.15883	1.11025	1.34724e-07	2.06121e-06
GLS	2006.46	2739.53	1273.39	0.464819	-1.10526	1.35885e-07	2.07724e-06
KCTD3	1021.66	1395.2	648.125	0.46454	-1.10612	1.40601e-07	2.14221e-06
KDELC2	1283.63	1749.21	818.058	0.467674	-1.09643	1.4154e-07	2.15473e-06
DDIT3	399.11	238.638	559.583	2.34491	1.22953	1.45011e-07	2.20575e-06
FOSL1	1564.58	996.834	2132.33	2.1391	1.09701	1.49796e-07	2.27665e-06
GPNMB	10909.2	15757.2	6061.27	0.384667	-1.37832	1.51847e-07	2.30592e-06
GLI3	1171.33	1596.24	746.424	0.467614	-1.09661	1.52704e-07	2.31511e-06
HLA-E	3497.14	4809.51	2184.77	0.454261	-1.13841	1.54099e-07	2.33321e-06
EML1	572.162	790.412	353.912	0.447756	-1.15922	1.55306e-07	2.3465e-06
PRDM2	648.531	891.974	405.088	0.454148	-1.13877	1.60289e-07	2.41615e-06
LITAF	1209.42	1647.43	771.406	0.468248	-1.09465	1.6321e-07	2.45818e-06
ATP2B1	4030.74	2498.31	5563.17	2.22677	1.15495	1.68947e-07	2.5425e-06
MAN2A2	1143.44	1556.8	730.078	0.46896	-1.09246	1.71015e-07	2.57152e-06
ATF2	554.556	765.726	343.387	0.448447	-1.15699	1.76917e-07	2.65809e-06
PDCD1LG2	405.08	244.446	565.714	2.31427	1.21056	1.84277e-07	2.76642e-06
TMEM97	237.129	341.485	132.772	0.388808	-1.36287	1.8775e-07	2.81395e-06
SLC2A3	1152.87	1568.24	737.496	0.470269	-1.08844	1.94392e-07	2.91113e-06
ANKRA2	234.737	131.382	338.092	2.57336	1.36365	2.00276e-07	2.99194e-06
SSR3	5429.47	3308.7	7550.23	2.28193	1.19026	2.0193e-07	3.01419e-06
SATB2	702.377	443.202	961.552	2.16956	1.1174	2.04581e-07	3.05129e-06
HIPK3	1022.1	1390.79	653.405	0.469808	-1.08986	2.11102e-07	3.13837e-06
FOXO1	260.777	372.744	148.811	0.399232	-1.3247	2.14222e-07	3.17705e-06
FADS1	2806.65	3831.19	1782.11	0.465157	-1.10421	2.1592e-07	3.19707e-06
FBLN7	505.148	698.882	311.414	0.445589	-1.16621	2.16938e-07	3.20957e-06
STRADB	467.473	647.78	287.166	0.443307	-1.17362	2.24427e-07	3.31238e-06
FNDC3B	3447.33	4721.03	2173.64	0.460415	-1.11899	2.54157e-07	3.7302e-06
ERAP1	732.217	1000.03	464.403	0.464388	-1.1066	2.65204e-07	3.88923e-06
PRKDC	3595.25	4922.84	2267.65	0.460638	-1.11829	2.66134e-07	3.89977e-06
CA5B	286.083	166.245	405.921	2.44171	1.28789	2.7198e-07	3.97633e-06
FAM102B	625.272	855.923	394.621	0.461047	-1.11701	2.90562e-07	4.23746e-06
PGPEP1	1161.08	748.747	1573.42	2.1014	1.07135	2.9225e-07	4.2587e-06
MTHFD1L	1394.85	1888.08	901.624	0.477535	-1.06632	2.94819e-07	4.28934e-06
CTDSP2	4247.5	5839.12	2655.89	0.454844	-1.13656	3.01332e-07	4.38063e-06
RUNX1T1	488.928	674.721	303.135	0.449275	-1.15433	3.0447e-07	4.42276e-06
ZNF259	511.316	318.157	704.474	2.21424	1.14681	3.05115e-07	4.42863e-06
SRP72	1468.88	1987.22	950.54	0.478327	-1.06393	3.07227e-07	4.45576e-06
MPDZ	842.518	1144.6	540.44	0.472167	-1.08263	3.29476e-07	4.77468e-06
ZFYVE16	566.991	777.777	356.205	0.457979	-1.12665	3.30375e-07	4.78394e-06
HRAS	510.883	318.635	703.131	2.2067	1.14189	3.36066e-07	4.85487e-06
MRPL15	838.891	538.057	1139.72	2.11822	1.08285	3.38206e-07	4.88195e-06
TNFRSF11B	5305.07	7341.26	3268.88	0.445274	-1.16723	3.39638e-07	4.89877e-06
PLEKHB2	3059.65	1953.64	4165.67	2.13227	1.09239	3.41739e-07	4.92522e-06
CPEB2	500.03	311.644	688.415	2.20898	1.14338	3.55034e-07	5.11282e-06
ITGA11	4634.52	6377.75	2891.28	0.453339	-1.14134	3.93556e-07	5.64108e-06
LOC100505876	301.695	424.812	178.577	0.420368	-1.25027	4.06999e-07	5.82468e-06
MXRA8	4971.8	6847.78	3095.82	0.452091	-1.14532	4.16178e-07	5.94679e-06
ARID5A	315.506	442.982	188.03	0.424465	-1.23628	4.16615e-07	5.94841e-06
C10orf26	1195.67	1613.92	777.413	0.481693	-1.05381	4.29436e-07	6.11722e-06
RCC2	841.815	1141.34	542.29	0.475135	-1.07359	4.3734e-07	6.21537e-06
SRA1	494.509	309.505	679.512	2.19548	1.13454	4.45177e-07	6.32186e-06
TMEM87B	1433	1932.54	933.464	0.483025	-1.04983	4.48129e-07	6.35887e-06
ITPR2	241.752	344.545	138.958	0.40331	-1.31004	4.66699e-07	6.61727e-06
USP24	1347.57	1816.21	878.922	0.48393	-1.04713	4.78527e-07	6.75891e-06
DCHS1	300.171	421.911	178.432	0.422915	-1.24156	4.8565e-07	6.84849e-06
AGPAT1	1186.11	773.472	1598.74	2.06697	1.04752	5.00094e-07	7.03114e-06
TRHDE	266.586	155.973	377.2	2.41837	1.27403	5.12751e-07	7.18164e-06
AKR1B1	2245.78	1460.39	3031.17	2.0756	1.05353	5.15979e-07	7.22135e-06
S100A11	6368.53	3896.28	8840.77	2.26903	1.18207	5.17099e-07	7.23153e-06
INPP5B	329.649	460.75	198.548	0.430925	-1.21449	5.20292e-07	7.27064e-06
PFDN2	393.233	241.585	544.88	2.25543	1.17341	5.23701e-07	7.31272e-06
POSTN	4677.15	6437.24	2917.06	0.453154	-1.14193	5.24398e-07	7.3169e-06
SMOX	338.315	204.309	472.321	2.3118	1.20902	5.3332e-07	7.43012e-06
C4orf32	201.758	113.074	290.441	2.56858	1.36097	5.34926e-07	7.44685e-06
NPIP	542.911	343.293	742.529	2.16296	1.11301	5.37582e-07	7.47577e-06
NNMT	2839.38	3845.37	1833.39	0.476777	-1.06861	5.44877e-07	7.5682e-06
SLC7A5	1847.88	1207.62	2488.15	2.06038	1.04291	5.72573e-07	7.94089e-06
HAS2	1945.59	1271.27	2619.9	2.06085	1.04324	5.73376e-07	7.94604e-06
UBR1	704.918	955.892	453.943	0.47489	-1.07434	5.82192e-07	8.05606e-06
RABGGTB	554.818	352.271	757.365	2.14995	1.10431	5.85842e-07	8.09439e-06
ATP8B1	2335.41	3148.02	1522.8	0.483731	-1.04772	5.98993e-07	8.26989e-06
ATM	838.817	1133.06	544.574	0.480623	-1.05702	6.09498e-07	8.4023e-06
PLEKHA4	412.289	568.941	255.637	0.44932	-1.15418	6.13407e-07	8.44986e-06
PITPNA	1098.41	1478.18	718.639	0.486165	-1.04048	6.2827e-07	8.64165e-06
PHGDH	1937.57	1267.11	2608.02	2.05824	1.04141	6.35764e-07	8.73819e-06
AP3M2	268.377	158.004	378.751	2.3971	1.26129	6.46659e-07	8.8813e-06
TBCEL	491.107	672.661	309.553	0.460191	-1.11969	6.85124e-07	9.37457e-06
S1PR3	834.596	1126.84	542.347	0.481297	-1.055	6.85633e-07	9.37457e-06
GLT25D1	1875.08	2519.75	1230.41	0.488307	-1.03414	6.92612e-07	9.46295e-06
SNX9	6217.81	8593.88	3841.73	0.447031	-1.16155	6.9611e-07	9.50369e-06
PDXDC1	1033.94	1391.41	676.474	0.486178	-1.04044	6.99797e-07	9.54693e-06
DAP	2817.74	1833.77	3801.72	2.07318	1.05184	7.2287e-07	9.84709e-06
PTGES	346.475	210.793	482.158	2.28735	1.19368	7.24561e-07	9.86283e-06
NSMAF	1335.37	1791.88	878.855	0.490466	-1.02777	7.35202e-07	1.00003e-05
CSRP1	2123.73	1393.58	2853.88	2.04788	1.03413	7.45692e-07	1.01355e-05
ENC1	961.087	630.43	1291.74	2.04899	1.03491	7.47947e-07	1.01586e-05
ETV5	1725.06	1134.23	2315.88	2.04181	1.02985	7.59941e-07	1.03063e-05
PREPL	1188.36	780.888	1595.83	2.04361	1.03112	7.63443e-07	1.03461e-05
PNPLA8	490.703	670.925	310.48	0.462764	-1.11165	7.75389e-07	1.04891e-05
PREX1	898.15	586.5	1209.8	2.06275	1.04457	7.93691e-07	1.07245e-05
IFITM2	1748.72	2344.11	1153.33	0.492012	-1.02323	7.95727e-07	1.07441e-05
MFAP2	666.69	902.915	430.464	0.47675	-1.0687	8.04272e-07	1.08435e-05
FAM19A5	306.344	428.074	184.615	0.431269	-1.21334	8.16649e-07	1.10023e-05
SEMA4C	266.016	374.386	157.646	0.421077	-1.24784	8.78364e-07	1.17906e-05
ALDH4A1	368.996	227.679	510.313	2.24137	1.16438	8.88232e-07	1.19057e-05
CMBL	629.776	406.167	853.386	2.10107	1.07113	8.88202e-07	1.19057e-05
SRD5A1	330.009	201.034	458.984	2.28312	1.191	8.89659e-07	1.19161e-05
CNOT3	643.893	871.162	416.624	0.478239	-1.0642	9.04887e-07	1.21024e-05
BRP44L	269.346	159.939	378.754	2.36812	1.24374	9.15716e-07	1.22295e-05
PI4KA	1151.13	1542.7	759.562	0.492358	-1.02222	9.64155e-07	1.28577e-05
TPP1	3477.95	4700.35	2255.56	0.479871	-1.05928	9.75438e-07	1.29894e-05
IFT80	500.163	681.593	318.734	0.467631	-1.09656	1.00407e-06	1.33513e-05
FPGS	490.762	669.098	312.427	0.466937	-1.0987	1.01404e-06	1.34645e-05
CSF1	3746.3	5070.95	2421.65	0.477554	-1.06626	1.01899e-06	1.35204e-05
PER3	289.048	404.158	173.939	0.430373	-1.21634	1.02052e-06	1.35309e-05
PSG4	3017.13	1968.43	4065.83	2.06552	1.0465	1.03326e-06	1.369e-05
ASPN	238.296	338.189	138.403	0.409247	-1.28896	1.03577e-06	1.37133e-05
ZCCHC14	1701.29	2275.48	1127.11	0.495329	-1.01354	1.05726e-06	1.39677e-05
VPS13C	1337.06	1788.71	885.409	0.494998	-1.01451	1.06614e-06	1.40749e-05
CHPF	2361.1	1555.86	3166.34	2.0351	1.0251	1.08557e-06	1.43211e-05
SV2A	285.886	399.648	172.123	0.430688	-1.21529	1.12855e-06	1.48668e-05
JUN	3957.9	2557.86	5357.93	2.09469	1.06674	1.14437e-06	1.50536e-05
ABHD12	917.118	604.245	1229.99	2.03558	1.02544	1.15134e-06	1.51345e-05
ATF5	650.451	422.533	878.369	2.07882	1.05576	1.15604e-06	1.51854e-05
FZD6	959.206	632.703	1285.71	2.03209	1.02296	1.15867e-06	1.52091e-05
LIMA1	5889.66	8084.98	3694.34	0.456938	-1.12993	1.16139e-06	1.52339e-05
B3GAT3	426.658	268.937	584.379	2.17292	1.11964	1.16392e-06	1.52562e-05
MAF	302.58	421.72	183.441	0.434983	-1.20097	1.17475e-06	1.53872e-05
WASF1	303.535	422.683	184.386	0.436228	-1.19685	1.1879e-06	1.55484e-05
ANKRD13C	671.046	437.913	904.179	2.06475	1.04597	1.23849e-06	1.6153e-05
ITM2C	2268.64	3037.75	1499.53	0.493632	-1.01849	1.24131e-06	1.61784e-05
CHURC1	890.031	1193.24	586.825	0.491793	-1.02388	1.24319e-06	1.61914e-05
SGPL1	411.782	564.377	259.186	0.459243	-1.12267	1.31453e-06	1.70842e-05
TMEM119	5939.06	8140.05	3738.08	0.459221	-1.12274	1.35388e-06	1.75584e-05
AEN	1100.38	730.537	1470.22	2.01252	1.00901	1.36964e-06	1.77429e-05
PDRG1	282.344	170.597	394.091	2.31007	1.20793	1.37849e-06	1.78398e-05
MARVELD1	1451.29	1936.38	966.199	0.498972	-1.00297	1.38298e-06	1.78854e-05
BLOC1S2	762.581	501.58	1023.58	2.04071	1.02907	1.44125e-06	1.85866e-05
FLRT2	1253.26	1672.87	833.643	0.49833	-1.00483	1.45767e-06	1.87852e-05
AACS	468.282	637.34	299.223	0.469488	-1.09084	1.50169e-06	1.92581e-05
S100PBP	305.819	424.691	186.947	0.440196	-1.18378	1.51117e-06	1.93661e-05
TBC1D2	347.265	215.831	478.699	2.21793	1.14921	1.53628e-06	1.96742e-05
FAM149B1	399.091	546.726	251.455	0.459929	-1.12052	1.55594e-06	1.99121e-05
VSIG10	266.457	372.689	160.224	0.429914	-1.21788	1.55732e-06	1.99159e-05
SLC35E1	1425.18	951.675	1898.68	1.99509	0.996455	1.57495e-06	2.01273e-05
NCAPG2	207.904	295.124	120.685	0.408928	-1.29008	1.58081e-06	2.01742e-05
C14orf101	277.408	387.043	167.773	0.433474	-1.20598	1.58016e-06	2.01742e-05
ZFHX4	332.582	459.302	205.863	0.448208	-1.15776	1.60191e-06	2.04152e-05
ARHGEF25	232.805	328.301	137.308	0.418238	-1.2576	1.61901e-06	2.06188e-05
CPNE2	453.892	617.938	289.845	0.469052	-1.09218	1.64619e-06	2.09505e-05
SCAF11	1459.54	1944.16	974.919	0.501459	-0.995796	1.65792e-06	2.10851e-05
CXXC5	470.672	639.731	301.613	0.471469	-1.08477	1.66192e-06	2.10922e-05
MCM6	835.516	1117.51	553.519	0.495314	-1.01358	1.6649e-06	2.11155e-05
CEP68	363.197	499.243	227.151	0.454991	-1.13609	1.67464e-06	2.12244e-05
COL12A1	11591.4	16406.5	6776.32	0.413027	-1.27569	1.68603e-06	2.13393e-05
P2RX4	239.846	337.159	142.533	0.422747	-1.24213	1.72875e-06	2.18499e-05
PPRC1	620.676	835.161	406.191	0.486363	-1.0399	1.77119e-06	2.23403e-05
LRRC16A	199.317	283.303	115.332	0.407097	-1.29656	1.7752e-06	2.23756e-05
FAM131A	200.631	115.954	285.308	2.46053	1.29897	1.78237e-06	2.24505e-05
MTRR	447.8	609.332	286.267	0.469805	-1.08986	1.78813e-06	2.25077e-05
NEK9	2446.9	3265	1628.81	0.49887	-1.00326	1.81462e-06	2.28099e-05
PCBP4	769.794	509.641	1029.95	2.02093	1.01502	1.8303e-06	2.29913e-05
ADH5	5201.31	7069.84	3332.78	0.471407	-1.08495	1.84379e-06	2.31134e-05
TMPO	559.143	754.121	364.165	0.482899	-1.05021	1.84375e-06	2.31134e-05
HSPH1	2565.5	1704.8	3426.19	2.00973	1.007	1.87787e-06	2.34925e-05
THY1	10661.3	14987.3	6335.35	0.422716	-1.24224	1.88715e-06	2.35766e-05
C7orf10	196.186	113.456	278.917	2.45836	1.29769	1.94427e-06	2.42243e-05
FHL2	2645.53	1757.13	3533.93	2.0112	1.00805	1.94687e-06	2.42403e-05
MGST3	1008.67	1343.86	673.474	0.501149	-0.99669	1.98681e-06	2.46874e-05
CDR2L	1006.6	673.12	1340.09	1.99086	0.993389	2.001e-06	2.4847e-05
EIF2S3	1944.88	2586.95	1302.81	0.503611	-0.989617	2.03029e-06	2.51937e-05
IPO11	341.346	213.044	469.648	2.20446	1.14043	2.06228e-06	2.55733e-05
FHOD3	548.22	357.593	738.848	2.06617	1.04696	2.10968e-06	2.61435e-05
DICER1	684.187	916.813	451.561	0.492533	-1.02171	2.11291e-06	2.61659e-05
SCARA3	1296.48	1720.79	872.178	0.506849	-0.980373	2.13476e-06	2.64188e-05
RHOQ	2035.89	2707.62	1364.16	0.503823	-0.989012	2.13698e-06	2.64284e-05
PGM3	771.389	1031.5	511.279	0.495666	-1.01256	2.14116e-06	2.64624e-05
SLC7A11	1415.53	949.597	1881.46	1.98132	0.986462	2.17227e-06	2.67928e-05
TWIST2	1427.06	1895.59	958.542	0.505671	-0.98373	2.19137e-06	2.69921e-05
HOOK3	912.776	1216.11	609.446	0.501146	-0.996698	2.26906e-06	2.78744e-05
RHOBTB1	273.791	381.1	166.481	0.436844	-1.19481	2.31882e-06	2.84477e-05
TRNP1	897.813	599.308	1196.32	1.99616	0.997231	2.37333e-06	2.90776e-05
CACHD1	330.824	455.065	206.582	0.453963	-1.13935	2.37252e-06	2.90776e-05
RWDD1	1012.51	678.612	1346.4	1.98405	0.988451	2.40757e-06	2.94187e-05
LRP6	586.792	788.751	384.833	0.487901	-1.03534	2.40622e-06	2.94187e-05
TSPAN9	722.722	966.973	478.472	0.494814	-1.01504	2.44733e-06	2.9845e-05
BICC1	1853.19	2460.89	1245.49	0.506114	-0.982467	2.46036e-06	2.99841e-05
LSS	3402.43	4551.64	2253.23	0.495037	-1.01439	2.47652e-06	3.0161e-05
MON1A	283.633	174.099	393.167	2.2583	1.17524	2.5227e-06	3.07032e-05
HECTD3	719.641	961.123	478.159	0.497501	-1.00723	2.52761e-06	3.07425e-05
PKD1P1	1948.75	1309.83	2587.66	1.97557	0.982271	2.56593e-06	3.1188e-05
BCS1L	208.017	122.238	293.796	2.40349	1.26513	2.56799e-06	3.11925e-05
KIAA0196	1645.11	2181.08	1109.14	0.508526	-0.975606	2.57593e-06	3.12682e-05
SAMD9	623.023	411.797	834.249	2.02588	1.01855	2.60499e-06	3.16001e-05
GRAMD3	608.174	815.922	400.425	0.490764	-1.0269	2.63136e-06	3.18569e-05
CES2	985.013	660.838	1309.19	1.98111	0.986306	2.65622e-06	3.21368e-05
DSP	719.973	962.451	477.495	0.496124	-1.01123	2.70436e-06	3.26777e-05
ELK4	810.061	1079.02	541.104	0.501478	-0.995741	2.70448e-06	3.26777e-05
SPRYD7	241.375	145.284	337.466	2.32281	1.21587	2.76408e-06	3.33539e-05
C15orf17	813.83	544.043	1083.62	1.99179	0.994065	2.76303e-06	3.33539e-05
IGFBP7	766.009	1022.5	509.517	0.498305	-1.0049	2.77659e-06	3.3483e-05
PKI55	227.722	136.07	319.375	2.34715	1.23091	2.80178e-06	3.37646e-05
HIVEP1	455.624	616.796	294.452	0.47739	-1.06676	2.80681e-06	3.38031e-05
LUZP1	1375.61	1822.72	928.5	0.509403	-0.97312	2.83025e-06	3.40631e-05
ARNT	787.124	1048.55	525.693	0.50135	-0.996109	2.901e-06	3.48917e-05
PMEPA1	697.818	933.681	461.954	0.494766	-1.01518	2.90978e-06	3.49744e-05
SSX2IP	425.606	273.484	577.729	2.11248	1.07894	2.93233e-06	3.51994e-05
CLDN11	16209.6	23272.6	9146.62	0.393021	-1.34732	3.04066e-06	3.64761e-05
BTBD6	1072.41	723.334	1421.48	1.96518	0.974664	3.05668e-06	3.66443e-05
WDR44	659.927	438.469	881.384	2.01014	1.0073	3.16754e-06	3.78992e-05
ANAPC16	453.937	294.147	613.727	2.08646	1.06106	3.17589e-06	3.79744e-05
XG	777.66	520.873	1034.45	1.98599	0.989855	3.25595e-06	3.88811e-05
MKNK2	1573.39	1064.51	2082.27	1.95608	0.967964	3.29633e-06	3.93122e-05
ECT2	436.71	590.886	282.534	0.478154	-1.06445	3.31921e-06	3.95595e-05
TNFRSF1A	2788.42	3705.68	1871.15	0.504941	-0.985813	3.33425e-06	3.9713e-05
SMYD3	476.863	310.735	642.99	2.06925	1.04911	3.35635e-06	3.99503e-05
ACAT1	1034.04	1369.67	698.409	0.509911	-0.971682	3.36375e-06	4.00125e-05
SCAF8	993.655	1316.49	670.817	0.509548	-0.972711	3.43206e-06	4.07724e-05
ZBTB34	235.755	329.289	142.222	0.431906	-1.21121	3.45969e-06	4.10741e-05
OPN3	101.346	52.7367	149.956	2.84349	1.50766	3.46786e-06	4.11445e-05
COL18A1	3903.64	5228.39	2578.89	0.493247	-1.01962	3.47792e-06	4.12372e-05
HEBP2	825.688	554.761	1096.61	1.97673	0.983118	3.58852e-06	4.24938e-05
CLTB	1169.83	792.683	1546.97	1.95156	0.96463	3.65317e-06	4.32038e-05
AIG1	351.888	223.485	480.291	2.14909	1.10373	3.6751e-06	4.34351e-05
PITHD1	375.843	240.189	511.497	2.12956	1.09056	3.7042e-06	4.3751e-05
BLMH	315.507	433.006	198.009	0.457289	-1.12882	3.83805e-06	4.52158e-05
MAZ	2430.32	1642.92	3217.73	1.95854	0.96978	3.87596e-06	4.56331e-05
LRP4	368.218	501.35	235.085	0.468904	-1.09264	3.97192e-06	4.66434e-05
ETFB	678.442	453.406	903.477	1.99265	0.994685	3.97606e-06	4.66622e-05
DTX3L	1242.05	1640.47	843.629	0.514262	-0.959425	4.01934e-06	4.71101e-05
PYGB	3392.1	2265.93	4518.27	1.994	0.995669	4.04293e-06	4.73563e-05
DOCK9	521.518	700.057	342.979	0.48993	-1.02935	4.0619e-06	4.75483e-05
FAM175A	215.965	302.582	129.347	0.427477	-1.22608	4.07346e-06	4.76532e-05
FOSL2	1096.4	1449.63	743.167	0.512658	-0.963931	4.11146e-06	4.80672e-05
TMEM43	2752.8	3648.32	1857.29	0.509079	-0.974038	4.1254e-06	4.81995e-05
SGSH	819.471	1086	552.941	0.509154	-0.973826	4.21856e-06	4.92567e-05
C16orf45	2241.29	1517.74	2964.85	1.95347	0.966039	4.27866e-06	4.98951e-05
SCPEP1	1193.34	1575.34	811.338	0.515023	-0.957293	4.29432e-06	5.00182e-05
ZNF217	1371.28	1808.5	934.053	0.516479	-0.953218	4.29465e-06	5.00182e-05
C14orf133	187.698	265.221	110.174	0.415406	-1.2674	4.34863e-06	5.06148e-05
EXOC3	575.114	767.934	382.295	0.497823	-1.0063	4.45976e-06	5.18426e-05
RGS3	1750.72	1192.53	2308.92	1.93616	0.953198	4.56029e-06	5.29777e-05
PDIA5	347.342	473.454	221.229	0.467265	-1.09769	4.5679e-06	5.30326e-05
SLC2A1	708.967	477.39	940.544	1.97018	0.978327	4.63658e-06	5.37961e-05
FASTKD2	580.111	774.029	386.193	0.498938	-1.00307	4.66529e-06	5.40951e-05
HEXA	2109.74	2782.82	1436.65	0.516258	-0.953836	4.89369e-06	5.66719e-05
CARS2	403.617	545.602	261.633	0.47953	-1.06031	4.93712e-06	5.71029e-05
B3GNT1	541.051	358.912	723.19	2.01495	1.01075	5.08563e-06	5.87467e-05
KCNC4	190.17	112.535	267.805	2.37975	1.25081	5.19808e-06	6.0008e-05
DIMT1	406.441	548.949	263.934	0.480798	-1.0565	5.22958e-06	6.03337e-05
HS3ST3A1	199.864	119.127	280.602	2.35549	1.23603	5.23694e-06	6.03808e-05
TMEM98	1364.85	1797.42	932.283	0.518679	-0.947087	5.25594e-06	6.04861e-05
PRUNE2	401.387	541.802	260.972	0.481674	-1.05387	5.45377e-06	6.25794e-05
MRPL52	326.775	207.985	445.565	2.14229	1.09915	5.50712e-06	6.31396e-05
GALM	230.153	140.057	320.249	2.28657	1.19318	5.56675e-06	6.37835e-05
AKR1A1	405.58	547.457	263.703	0.481686	-1.05383	5.62956e-06	6.44229e-05
GSTM3	703.139	933.372	472.906	0.506663	-0.9809	5.64196e-06	6.45246e-05
TMEM39A	372.15	504.298	240.002	0.475912	-1.07123	5.73705e-06	6.55307e-05
FAM103A1	368.424	237.679	499.169	2.10018	1.07051	5.85047e-06	6.67846e-05
MRPS34	757.824	513.273	1002.38	1.95291	0.965627	5.90673e-06	6.73851e-05
MAN2C1	199.3	279.417	119.183	0.426544	-1.22923	5.93065e-06	6.7616e-05
TRIM33	553.414	737.854	368.974	0.500064	-0.999815	5.93836e-06	6.76619e-05
GIT1	1209.79	827.788	1591.8	1.92296	0.943329	5.97517e-06	6.80393e-05
MRPL17	495	327.626	662.373	2.02174	1.0156	6.032e-06	6.86014e-05
CDH2	534.87	714.181	355.559	0.497856	-1.0062	6.15181e-06	6.98776e-05
FBXO32	1167.36	801.155	1533.56	1.91419	0.936731	6.27527e-06	7.12359e-05
TCEA3	264.556	164.859	364.252	2.20948	1.14371	6.68022e-06	7.55995e-05
PLTP	224.452	311.814	137.091	0.439658	-1.18555	6.83121e-06	7.71185e-05
MFSD6	363.64	491.695	235.584	0.479127	-1.06152	6.92542e-06	7.8134e-05
PCNA	1105.75	758.06	1453.44	1.91731	0.939087	7.06661e-06	7.96781e-05
AZIN1	3145.61	2133.54	4157.68	1.94872	0.962525	7.07776e-06	7.97549e-05
MTRNR2L8	2454.28	1681.63	3226.94	1.91894	0.940311	7.19373e-06	8.08141e-05
ACOT7	444.839	293.1	596.578	2.03541	1.02532	7.26386e-06	8.15522e-05
DENND2A	323.401	439.079	207.723	0.473088	-1.07982	7.42967e-06	8.33628e-05
POLR3F	195.425	117.31	273.54	2.33178	1.22143	7.53201e-06	8.44081e-05
MYH10	1352.96	1773.98	931.945	0.52534	-0.928676	7.55981e-06	8.45651e-05
NFKBIB	300.133	190.676	409.59	2.14809	1.10306	7.56916e-06	8.46181e-05
CTSK	31926.6	48015.5	15837.8	0.329847	-1.60013	7.66538e-06	8.55897e-05
FOXN3	1889.83	2480.04	1299.62	0.524033	-0.932271	7.67059e-06	8.55959e-05
PABPC4	2657.71	3497.23	1818.2	0.519897	-0.943703	7.68931e-06	8.57009e-05
NFATC1	262.854	361.225	164.484	0.455351	-1.13495	7.76475e-06	8.64892e-05
PPIG	375.823	507.134	244.513	0.482146	-1.05246	7.79129e-06	8.67323e-05
CTDSPL	577.428	766.677	388.179	0.506314	-0.981896	7.83747e-06	8.71936e-05
SNHG7	623.903	421.029	826.776	1.9637	0.973575	7.96716e-06	8.85293e-05
MPZL1	3008.17	3970.15	2046.19	0.515393	-0.956254	7.97812e-06	8.85976e-05
ANPEP	17552.3	10044.5	25060.1	2.49491	1.31899	8.06394e-06	8.94426e-05
LOC100129550	359.826	486.19	233.462	0.480187	-1.05833	8.06284e-06	8.94426e-05
EPHB4	805.469	1060.32	550.617	0.519294	-0.945378	8.17658e-06	9.05828e-05
ZCCHC24	2517.88	3310.46	1725.3	0.521167	-0.940183	8.18923e-06	9.06682e-05
ADM2	495.431	330.415	660.448	1.99884	0.999165	8.23039e-06	9.09597e-05
EGFL7	177.765	250.21	105.32	0.420926	-1.24836	8.25502e-06	9.11771e-05
KANK1	744.092	980.749	507.435	0.517396	-0.950661	8.29098e-06	9.15193e-05
PHKA1	190.652	114.382	266.922	2.3336	1.22256	8.34541e-06	9.20189e-05
NEGR1	772.718	527.891	1017.54	1.92756	0.946778	8.34625e-06	9.20189e-05
EXOSC4	185.103	110.545	259.662	2.34893	1.23201	8.36931e-06	9.22179e-05
PTBP3	695.501	918.681	472.321	0.51413	-0.959796	8.4326e-06	9.2804e-05
SLC6A8	618.225	818.368	418.082	0.510873	-0.968965	8.53685e-06	9.38951e-05
FIBIN	942.428	1238.03	646.824	0.522461	-0.936604	8.54752e-06	9.39563e-05
KANK2	4857.68	6477.85	3237.52	0.499783	-1.00063	8.62893e-06	9.47379e-05
NINJ1	304.565	194.023	415.107	2.13947	1.09725	8.68935e-06	9.52875e-05
ABHD4	1118.14	771.297	1464.98	1.89937	0.925521	8.68592e-06	9.52875e-05
SPOCD1	319.806	205.484	434.128	2.11271	1.07909	8.79128e-06	9.60892e-05
PACSIN2	547.73	368.164	727.296	1.97546	0.982191	8.79849e-06	9.60892e-05
HDAC9	262.232	164.67	359.795	2.18495	1.1276	8.8179e-06	9.62381e-05
WSB2	1621.57	1121.99	2121.16	1.89054	0.918795	8.93041e-06	9.74082e-05
LURAP1L	396.51	260.315	532.705	2.04638	1.03308	9.14844e-06	9.97272e-05
PRPF4B	770.73	1014.13	527.328	0.51998	-0.943472	9.22502e-06	0.000100502
EEF1E1	101.864	54.9633	148.765	2.70662	1.43649	9.41881e-06	0.00010237
MKLN1	2146.14	2811.61	1480.67	0.526627	-0.925148	9.68751e-06	0.000105043
USP25	813.216	1068.44	557.995	0.522254	-0.937176	9.72666e-06	0.000105406
ROBO1	1113.07	1458.77	767.376	0.526042	-0.926751	9.80046e-06	0.000106143
TM2D1	369.613	241.55	497.676	2.06035	1.04289	9.8238e-06	0.000106333
CHST2	945.837	651.862	1239.81	1.90196	0.927484	9.86215e-06	0.000106632
TSSC4	518.372	348.397	688.346	1.97575	0.982402	1.00171e-05	0.000108234
CTSF	1146.75	1500.42	793.08	0.528573	-0.919825	1.00882e-05	0.000108875
HDAC4	285.751	389.707	181.794	0.466489	-1.10009	1.01284e-05	0.000109244
PRPS1	477.464	636.74	318.189	0.499716	-1.00082	1.02553e-05	0.000110483
GJC1	808.537	1061.34	555.731	0.523612	-0.93343	1.04333e-05	0.00011227
TFPI	1430.88	992.039	1869.72	1.88472	0.914351	1.06596e-05	0.000114458
NPC2	1837.73	2402.21	1273.25	0.530031	-0.915851	1.0819e-05	0.000116013
TNC	24254.2	35447.3	13061.1	0.368466	-1.4404	1.0913e-05	0.000116884
TRIOBP	2915.56	1998.95	3832.17	1.9171	0.938923	1.09422e-05	0.000117128
OCRL	1218.14	844.935	1591.35	1.8834	0.913337	1.10934e-05	0.000118609
ACADVL	854.418	1119.71	589.124	0.526139	-0.926485	1.13397e-05	0.000121172
YRDC	185.08	111.66	258.5	2.31506	1.21105	1.14311e-05	0.000122077
KIF13B	536.001	709.726	362.277	0.510446	-0.970168	1.15938e-05	0.000123671
MID1	329.4	445.149	213.65	0.479952	-1.05904	1.16498e-05	0.000124053
RIN1	1005.62	695.229	1316.02	1.89293	0.920621	1.16901e-05	0.000124278
SPATA20	780.688	1024.91	536.468	0.523431	-0.933929	1.18234e-05	0.000125611
HECW2	431.021	286.938	575.104	2.00428	1.00308	1.18735e-05	0.00012607
SEMA3C	1367.4	1784.65	950.144	0.532398	-0.909424	1.19138e-05	0.000126425
C22orf29	577.675	762.87	392.48	0.514479	-0.958816	1.21575e-05	0.000128788
HLA-H	170.022	238.449	101.594	0.426062	-1.23086	1.22327e-05	0.00012951
UBASH3B	1130.37	785.343	1475.4	1.87867	0.909708	1.2244e-05	0.000129555
SERAC1	275.056	374.91	175.202	0.467317	-1.09753	1.22899e-05	0.000129966
CACNA2D1	316.336	427.99	204.683	0.478242	-1.06419	1.2533e-05	0.000132385
MED10	642.634	439.271	845.997	1.92591	0.945541	1.25565e-05	0.000132557
TBX18	815.036	561.701	1068.37	1.90203	0.927539	1.28173e-05	0.000135155
FZD7	1170.62	1525.2	816.046	0.535044	-0.902271	1.34816e-05	0.000141591
STK17B	955.926	1248.7	663.148	0.531069	-0.913029	1.34955e-05	0.000141657
XRN1	809.876	1060.45	559.298	0.527414	-0.922992	1.35036e-05	0.000141661
PARP1	1105.82	1442.14	769.513	0.533593	-0.906189	1.36652e-05	0.000143111
IPMK	216.562	298.866	134.258	0.449226	-1.15449	1.37003e-05	0.000143397
BYSL	286.901	184.186	389.616	2.11534	1.08089	1.38031e-05	0.000144309
MALT1	665.134	874.182	456.086	0.521729	-0.938626	1.39188e-05	0.000145436
GLTP	1273.53	887.888	1659.17	1.86867	0.90201	1.40258e-05	0.000146471
PRPS2	281.308	382.183	180.433	0.472111	-1.0828	1.42569e-05	0.0001488
PPFIBP1	3727.24	2550.72	4903.77	1.92251	0.942989	1.46026e-05	0.000152148
ZSCAN29	315.776	426.352	205.201	0.481295	-1.05501	1.46007e-05	0.000152148
NAB2	831.037	1086.37	575.7	0.529928	-0.916133	1.48119e-05	0.000154067
LTBR	2426.68	3166.07	1687.29	0.532929	-0.907984	1.484e-05	0.000154273
KIF1B	2290	2986.74	1593.26	0.533443	-0.906595	1.48996e-05	0.000154717
CDKN1A	10188.7	6437.49	13939.9	2.16543	1.11465	1.49426e-05	0.000155076
SLIT2	4348.53	2956.77	5740.28	1.9414	0.957098	1.51704e-05	0.000157174
FAM178A	452.317	600.609	304.024	0.506192	-0.982244	1.54465e-05	0.000159854
TBX15	658.985	865.149	452.822	0.523403	-0.934005	1.54618e-05	0.000159922
LINC00294	328.334	214.72	441.948	2.05826	1.04142	1.56595e-05	0.000161803
AGA	261.441	356.404	166.478	0.467105	-1.09818	1.56612e-05	0.000161803
DPYSL3	3247.38	4256.83	2237.92	0.525726	-0.927618	1.5877e-05	0.00016394
NUDT16L1	236.98	149.244	324.717	2.17575	1.12151	1.59076e-05	0.000164164
APPBP2	784.252	1025.04	543.467	0.530192	-0.915413	1.66037e-05	0.000170582
BEND6	300.673	194.911	406.435	2.08523	1.06021	1.67042e-05	0.00017146
FAM107B	379.714	252.112	507.316	2.01227	1.00882	1.67078e-05	0.00017146
GDI1	1618.29	1133.38	2103.2	1.8557	0.89196	1.67915e-05	0.000172223
H6PD	1855.81	2412.39	1299.22	0.538562	-0.892815	1.69432e-05	0.000173585
TOB1	866.553	601.962	1131.14	1.8791	0.91004	1.70159e-05	0.000174233
E2F4	517.142	682.631	351.652	0.515143	-0.956956	1.70797e-05	0.000174789
TBCK	362.273	484.809	239.736	0.494496	-1.01597	1.73931e-05	0.000177823
SOD3	389.96	520.09	259.829	0.499585	-1.0012	1.73955e-05	0.000177823
CYFIP2	345.177	227.095	463.259	2.03994	1.02853	1.75721e-05	0.000179429
LAMB2	6620.26	8854.82	4385.69	0.495288	-1.01366	1.76552e-05	0.000180077
ABI3BP	558.003	733.857	382.148	0.52074	-0.941366	1.78214e-05	0.000181671
IDH1	1482.57	1924.34	1040.8	0.540862	-0.886668	1.81001e-05	0.000184308
UBE2G2	570.194	749.908	390.479	0.520703	-0.941468	1.81523e-05	0.000184738
DPY19L3	247.22	337.464	156.977	0.465166	-1.10418	1.84425e-05	0.000187484
CRABP2	998.918	1299.16	698.674	0.537788	-0.894891	1.84949e-05	0.000187912
ATP6V0E2	437.314	294.006	580.621	1.97486	0.981749	1.85988e-05	0.000188863
LARP6	1190.73	834.923	1546.54	1.85231	0.889326	1.88873e-05	0.000191476
PDGFRA	13515.8	18739.8	8291.8	0.442471	-1.17635	1.89884e-05	0.000192289
C16orf52	360.816	239.242	482.389	2.01632	1.01172	1.94875e-05	0.000197018
SLC1A2	610.661	800.361	420.962	0.525965	-0.926962	1.96209e-05	0.000198149
A4GALT	636.473	832.956	439.989	0.528226	-0.920772	1.97262e-05	0.000199102
TBCD	1007.59	1309.11	706.073	0.539354	-0.890695	1.99319e-05	0.000201068
ZNF451	456.718	604.314	309.121	0.511524	-0.967126	1.99905e-05	0.000201549
SPG11	1071.58	1391.42	751.747	0.540274	-0.888237	2.03792e-05	0.00020513
AMZ2	1029.3	720.813	1337.78	1.85594	0.892148	2.04284e-05	0.000205513
SDCBP	5027.05	6641.44	3412.66	0.513844	-0.960597	2.05415e-05	0.000206538
CEBPB	2191.03	2846.07	1535.99	0.539686	-0.889807	2.0558e-05	0.000206591
ZNF687	359.545	480.338	238.751	0.497047	-1.00855	2.07192e-05	0.000208097
OSTF1	574.213	394.883	753.544	1.90827	0.932268	2.10295e-05	0.000211098
RNF130	857.679	1115.99	599.366	0.53707	-0.896818	2.11303e-05	0.000211994
YTHDC2	392.834	522.593	263.075	0.503404	-0.990212	2.12933e-05	0.000213165
COX17	172.967	105.138	240.796	2.29029	1.19553	2.13623e-05	0.00021374
PHF13	550.332	723.137	377.526	0.522066	-0.937695	2.14897e-05	0.000214897
POU6F1	271.762	175.587	367.938	2.09547	1.06727	2.16298e-05	0.000216181
CCNB1	237.972	324.566	151.378	0.466401	-1.10036	2.18844e-05	0.000218607
CCDC85B	1720.21	1209.58	2230.84	1.84431	0.88308	2.20797e-05	0.000220265
WDR48	549.933	722.173	377.693	0.522995	-0.93513	2.20864e-05	0.000220265
BTRC	247.614	158.353	336.875	2.12736	1.08907	2.21836e-05	0.000221115
NPAS2	491.906	648.713	335.099	0.516559	-0.952995	2.23779e-05	0.00022293
MRPL41	456.161	309.583	602.738	1.94693	0.961204	2.25157e-05	0.000224175
MVD	488.526	643.7	333.353	0.51787	-0.949339	2.25272e-05	0.000224175
SLC22A15	224.078	141.502	306.654	2.16713	1.11579	2.26531e-05	0.000225185
ATG4A	237.27	151.073	323.466	2.14113	1.09837	2.27289e-05	0.000225572
CRIP1	412.758	546.486	279.029	0.510587	-0.969772	2.27163e-05	0.000225572
PYCR1	773.968	540.831	1007.11	1.86214	0.896963	2.29179e-05	0.000227202
BTG2	287.75	187.251	388.25	2.07342	1.05201	2.32083e-05	0.000229958
SLC24A6	292.631	394.481	190.781	0.483626	-1.04804	2.32373e-05	0.000230002
PDXK	1243.57	1610.55	876.603	0.54429	-0.877554	2.32378e-05	0.000230002
TIMM17A	991.397	696.586	1286.21	1.84645	0.884751	2.3262e-05	0.000230117
POLR3A	778.921	543.693	1014.15	1.8653	0.899407	2.32969e-05	0.000230339
CLIC1	7038.44	4672.16	9404.71	2.01293	1.00929	2.3455e-05	0.000231778
PDLIM1	1290.69	1673.45	907.93	0.542551	-0.882169	2.35902e-05	0.000232738
LOX	19068.7	26998.6	11138.8	0.412569	-1.27729	2.3925e-05	0.000235788
ARL4C	872.107	1134.1	610.11	0.537966	-0.894412	2.45387e-05	0.000241577
MRPS27	683.248	890.824	475.671	0.533967	-0.905176	2.47532e-05	0.000243429
THBS2	16598.5	23251.5	9945.54	0.427738	-1.2252	2.4767e-05	0.000243434
FIG4	533.413	366.408	700.418	1.91158	0.934765	2.51225e-05	0.000246664
FBXW7	325.089	214.708	435.471	2.02821	1.0202	2.54659e-05	0.000249769
NCAPD2	766.403	996.543	536.262	0.538123	-0.893993	2.55001e-05	0.000249971
MAMLD1	354.86	473.02	236.701	0.500405	-0.998832	2.56384e-05	0.000251036
ZNHIT1	870.792	611.278	1130.3	1.84908	0.88681	2.59847e-05	0.000254026
EVC2	303.997	408.34	199.653	0.488937	-1.03228	2.60007e-05	0.000254026
MARCKSL1	356.097	475.164	237.03	0.498838	-1.00336	2.60104e-05	0.000254026
SERPINE1	21913.7	12518.8	31308.6	2.50092	1.32246	2.63943e-05	0.000257502
PTPRS	1487.87	1922.96	1052.78	0.547479	-0.869124	2.65346e-05	0.000258733
TRAPPC8	869.25	1127.82	610.679	0.541468	-0.885052	2.66365e-05	0.000259589
CEP170	2589.29	1818.12	3360.46	1.84831	0.88621	2.66669e-05	0.000259749
GDNF	421.65	286.265	557.036	1.94587	0.960418	2.70223e-05	0.000262931
WDR45	863.526	606.756	1120.3	1.84637	0.88469	2.75591e-05	0.000267871
SH3BP5	195.148	268.54	121.757	0.453404	-1.14113	2.7627e-05	0.000268389
CDK5	210.22	132.553	287.886	2.17186	1.11893	2.8567e-05	0.000276936
RASA1	1467.44	1039.38	1895.51	1.8237	0.866867	2.85582e-05	0.000276936
BTN2A1	329.935	219.424	440.446	2.00729	1.00525	2.87499e-05	0.000278562
ANTXR2	4199.35	2899.53	5499.17	1.89657	0.923393	2.89951e-05	0.000280642
UFD1L	831.613	584.67	1078.56	1.84473	0.883407	2.9022e-05	0.000280755
PXN	3648.22	2536.64	4759.79	1.87642	0.907982	2.92451e-05	0.000282764
TMX3	2004.67	2591.57	1417.77	0.547071	-0.870201	2.93919e-05	0.000284034
ALDH1B1	569.52	745.598	393.442	0.527686	-0.922248	2.96106e-05	0.000285848
WIPI1	1387.93	1792.25	983.613	0.548813	-0.865613	2.97799e-05	0.00028718
SLC18A2	243.498	156.573	330.423	2.11034	1.07748	2.99639e-05	0.000288803
SBDSP1	562.666	389.666	735.666	1.88794	0.916813	3.02093e-05	0.000291016
IGFBP6	2826.85	1980.37	3673.34	1.85487	0.89132	3.04609e-05	0.000293286
SDC2	1133.89	1466.03	801.751	0.546885	-0.870692	3.06926e-05	0.000295362
ARFGEF1	1051.21	744.035	1358.38	1.82569	0.868442	3.09664e-05	0.000297686
XRN2	1856.74	2396.66	1316.83	0.549444	-0.863957	3.16524e-05	0.000303962
GAMT	446.523	304.953	588.093	1.92847	0.947458	3.18624e-05	0.000305659
LEPROT	1970.45	2543.94	1396.95	0.549128	-0.864786	3.27897e-05	0.000314391
CLUAP1	269.102	362.598	175.605	0.484296	-1.04604	3.29975e-05	0.000316054
ULBP1	337.253	224.919	449.586	1.99888	0.99919	3.31261e-05	0.00031712
AURKAIP1	900.862	636.421	1165.3	1.83103	0.872654	3.36786e-05	0.000322075
CPE	389.544	516.991	262.097	0.506967	-0.980035	3.41911e-05	0.000326466
ARPC5L	517.618	357.842	677.394	1.893	0.920674	3.47713e-05	0.000331834
ISCU	1554.43	1105.29	2003.57	1.8127	0.858142	3.5101e-05	0.000334633
TBL1X	1026.01	727.368	1324.66	1.82117	0.864866	3.53839e-05	0.000336632
EIF2C4	270.228	363.827	176.628	0.485473	-1.04254	3.55103e-05	0.00033766
DAB2IP	1605.69	2070.54	1140.84	0.550987	-0.85991	3.56261e-05	0.000338586
TMEM63B	570.801	397.177	744.424	1.87429	0.906342	3.61794e-05	0.000343667
C1orf233	235.937	319.691	152.182	0.476028	-1.07088	3.72448e-05	0.000353239
NFKBIA	299.139	400.341	197.936	0.494419	-1.01619	3.73179e-05	0.00035375
C12orf44	767.332	541.628	993.036	1.83343	0.874544	3.81941e-05	0.000361684
VCAN	5000.84	3446.88	6554.79	1.90166	0.927259	3.82752e-05	0.000362265
ETS1	3958.02	5155.41	2760.64	0.535484	-0.901085	3.85129e-05	0.00036414
NAPG	518.499	359.386	677.611	1.88547	0.914922	3.85835e-05	0.00036462
TBC1D2B	2256.83	2909.9	1603.76	0.551141	-0.859507	3.9011e-05	0.000368282
MBOAT7	1688.64	1203.77	2173.52	1.80559	0.85247	3.90835e-05	0.000368777
AMMECR1	248.844	335.978	161.71	0.481311	-1.05496	3.94109e-05	0.000371485
QARS	1957.29	2520.3	1394.29	0.553226	-0.85406	4.00229e-05	0.000376867
TMED5	721.83	934.819	508.842	0.544321	-0.87747	4.00869e-05	0.000377276
TSKU	409.795	539.684	279.905	0.518645	-0.947181	4.075e-05	0.000382929
IFNAR2	183.552	252.218	114.885	0.455498	-1.13448	4.10149e-05	0.000385222
RBL2	902.778	1164.5	641.054	0.550497	-0.861194	4.1636e-05	0.000390059
PGM2	347.752	234.089	461.415	1.97111	0.97901	4.20279e-05	0.00039333
NAGA	649.535	842.609	456.461	0.541724	-0.884371	4.20846e-05	0.00039366
SAP18	1716.37	1225.49	2207.25	1.80111	0.848884	4.25011e-05	0.000397354
CCNH	236.09	319.441	152.739	0.478145	-1.06448	4.27759e-05	0.00039972
HOXB2	233.786	151.404	316.168	2.08824	1.06229	4.32648e-05	0.000403719
HEATR5A	703.491	911.032	495.951	0.544383	-0.877305	4.3259e-05	0.000403719
CDH13	3901.93	2731.31	5072.55	1.85719	0.893118	4.35836e-05	0.000405964
ZBTB2	435.115	571.244	298.986	0.523394	-0.934032	4.36207e-05	0.000405964
CYTH3	2573.86	3320.21	1827.51	0.550418	-0.8614	4.36661e-05	0.000406181
TBCB	886.758	630.12	1143.4	1.81457	0.859626	4.37552e-05	0.000406804
NUPR1	2499.76	1775.97	3223.56	1.8151	0.86005	4.38757e-05	0.000407512
GPSM1	588.276	764.726	411.826	0.538527	-0.892909	4.3957e-05	0.000407856
SPIN3	197.315	124.994	269.636	2.15718	1.10915	4.42613e-05	0.000410472
ITGBL1	1385.36	991.039	1779.68	1.79577	0.844602	4.44521e-05	0.000412033
NES	1179.64	844.294	1514.99	1.79439	0.843494	4.47185e-05	0.000414085
ZSWIM4	292.7	391.306	194.094	0.496015	-1.01155	4.48664e-05	0.000415246
ABCC5	220.857	299.788	141.925	0.473418	-1.07881	4.4939e-05	0.000415708
CPEB4	539.737	376.832	702.641	1.8646	0.898869	4.57285e-05	0.000422587
KCNK2	3445.2	4460.5	2429.89	0.544758	-0.876311	4.68655e-05	0.000432659
KDM6B	306.029	407.764	204.294	0.501011	-0.997086	4.70834e-05	0.000434453
CRYZ	435.912	299.912	571.912	1.90693	0.931255	4.75655e-05	0.000438241
TMEM54	237.922	321.196	154.648	0.481476	-1.05446	4.77088e-05	0.000439152
VDAC2	2228.6	1589.95	2867.24	1.80335	0.850679	4.79051e-05	0.000440708
HABP4	892.558	1148.92	636.2	0.553738	-0.852724	4.8042e-05	0.000441746
CAMTA2	951.008	677.905	1224.11	1.80573	0.852579	4.90323e-05	0.000450177
PTGIR	517.127	360.363	673.891	1.87003	0.903062	4.91716e-05	0.00045123
SSSCA1	201.109	128.251	273.967	2.13618	1.09503	4.93889e-05	0.000452773
RHOC	3385.66	2390.9	4380.41	1.83212	0.873511	4.959e-05	0.00045439
FAM129B	12692.3	8087.38	17297.2	2.13879	1.0968	4.98999e-05	0.000456774
NR1D2	1710.63	2195.36	1225.89	0.5584	-0.840629	5.00807e-05	0.000458201
PLEKHA8	171.698	236.256	107.139	0.453487	-1.14087	5.11232e-05	0.000467042
LYPLAL1	232.347	150.922	313.772	2.07903	1.05591	5.15889e-05	0.000470834
PRPF8	3969.86	5150.77	2788.96	0.541465	-0.88506	5.267e-05	0.000479981
APOPT1	440.171	304.117	576.224	1.89474	0.922002	5.29278e-05	0.000481614
RBM12	974.031	1251.79	696.27	0.556218	-0.846277	5.32332e-05	0.000483914
COL15A1	2250.19	2888.75	1611.64	0.557904	-0.84191	5.35609e-05	0.000486652
IER5L	475.463	620.408	330.518	0.532743	-0.908488	5.37931e-05	0.000488521
SYNJ2	2411.11	3098.08	1724.14	0.55652	-0.845495	5.39626e-05	0.000489577
PRKX	285.564	190.086	381.042	2.00458	1.0033	5.42737e-05	0.000491672
CREB3	785.549	559.25	1011.85	1.80929	0.855425	5.44808e-05	0.000493304
COX6A1	1570.7	1128.46	2012.95	1.78381	0.83496	5.46992e-05	0.000494795
FUBP3	906.076	1165.01	647.143	0.555484	-0.848183	5.46821e-05	0.000494795
C14orf49	292.044	388.858	195.231	0.502061	-0.994065	5.47524e-05	0.000495033
ASAP2	1133.98	813.465	1454.5	1.78803	0.838371	5.48035e-05	0.000495251
NAV2	1190.67	1525.71	855.627	0.560808	-0.834422	5.48516e-05	0.000495442
GOT2	1838.69	1319.35	2358.02	1.78726	0.837748	5.52788e-05	0.000498566
DOCK5	677.447	479.837	875.057	1.82366	0.866834	5.53066e-05	0.000498573
NDUFA3	194.165	123.672	264.658	2.14	1.09761	5.57996e-05	0.000502032
EPT1	655.397	463.676	847.118	1.82696	0.869445	5.57795e-05	0.000502032
NSMCE1	563.317	395.709	730.925	1.84713	0.885283	5.60426e-05	0.000503972
ACOT8	226.67	147.262	306.078	2.07846	1.05552	5.63289e-05	0.000506052
TTC8	384.959	506.543	263.375	0.519946	-0.943567	5.70372e-05	0.000511915
PIP5K1A	1120.67	1437.64	803.7	0.559041	-0.838975	5.71429e-05	0.000512495
COG2	266.233	356.226	176.24	0.494741	-1.01526	5.78295e-05	0.000518015
ETNK1	442.12	306.109	578.131	1.88864	0.91735	5.83833e-05	0.000522213
RDBP	764.245	544.227	984.262	1.80855	0.854832	5.83371e-05	0.000522213
PDE7B	505.908	657.866	353.95	0.538028	-0.894246	5.83577e-05	0.000522213
ZNF12	374.95	493.335	256.566	0.520065	-0.943235	5.9338e-05	0.000530236
SGSM2	409.823	536.929	282.717	0.526544	-0.925374	6.06887e-05	0.000541517
UNC5B	1913.03	1375.7	2450.37	1.78118	0.832833	6.08106e-05	0.00054234
HMOX2	486.545	339.724	633.367	1.86436	0.89868	6.14868e-05	0.000548106
FHL3	376.01	494.539	257.48	0.520646	-0.941625	6.22317e-05	0.000554209
INHBA	222.036	144.937	299.136	2.0639	1.04538	6.2419e-05	0.000555607
DZIP3	179.909	245.928	113.889	0.463097	-1.11061	6.3044e-05	0.000560899
GREM1	26858.2	38542.5	15173.9	0.393694	-1.34485	6.34949e-05	0.000564365
PALLD	3372.41	4349.17	2395.66	0.55083	-0.860321	6.43834e-05	0.000571434
GADD45GIP1	691.68	491.996	891.365	1.81173	0.857369	6.49156e-05	0.00057588
PLEKHA2	373.601	256.186	491.016	1.91664	0.93858	6.53672e-05	0.000579326
FAM126A	2695.17	3460.82	1929.52	0.557532	-0.842874	6.58628e-05	0.000583157
CCDC109B	247.426	331.562	163.29	0.492488	-1.02184	6.7161e-05	0.000593508
PIGG	773.599	552.864	994.334	1.79851	0.846805	6.79197e-05	0.000599925
MEA1	573.229	405.208	741.251	1.82931	0.871301	6.93618e-05	0.000611781
RPL26L1	401.196	277.084	525.307	1.89584	0.922838	6.9742e-05	0.000614545
SPTLC2	1384.82	999.771	1769.87	1.77028	0.823976	6.97962e-05	0.000614728
IFNGR1	748.16	961.688	534.632	0.555931	-0.847022	6.99849e-05	0.000615506
SLC44A2	1492.83	1906.85	1078.8	0.565751	-0.82176	7.02222e-05	0.000617297
KIAA1549	643.017	457.558	828.477	1.81065	0.856506	7.02801e-05	0.000617511
NFE2L1	5640.45	3915.37	7365.53	1.88119	0.911642	7.04717e-05	0.000618899
NRP1	15797.9	9884.23	21711.6	2.19659	1.13527	7.08722e-05	0.000621526
TBX2	188.768	257.035	120.5	0.468808	-1.09293	7.08703e-05	0.000621526
TCTN1	248.596	332.757	164.436	0.494162	-1.01694	7.16638e-05	0.000628169
SUGP2	576.748	408.122	745.373	1.82635	0.868962	7.19038e-05	0.000629972
STRA13	263.516	175.185	351.847	2.00843	1.00607	7.23215e-05	0.00063333
FOXL1	103.02	60.0856	145.955	2.42911	1.28043	7.2988e-05	0.000637951
SH3PXD2B	3409.94	4388.98	2430.89	0.553864	-0.852397	7.31664e-05	0.000639207
SLC25A39	1127.71	813.555	1441.86	1.7723	0.825622	7.3997e-05	0.000646156
HSPA4L	274.821	183.627	366.014	1.99324	0.995118	7.43112e-05	0.000648592
PPP1R3B	659.674	849.224	470.123	0.553592	-0.853106	7.4644e-05	0.000650879
VPS54	523.679	678.39	368.968	0.543888	-0.878618	7.54332e-05	0.000656826
PLA2G4A	279.346	371.046	187.646	0.505721	-0.983586	7.55166e-05	0.000657241
RHOD	185.955	119.091	252.819	2.12291	1.08604	7.61785e-05	0.000662688
NDUFB10	956.231	688.565	1223.9	1.77746	0.829818	7.62252e-05	0.000662781
LY96	164.577	103.614	225.54	2.17673	1.12216	7.85305e-05	0.000681215
PTS	196.671	126.984	266.359	2.09758	1.06872	8.08355e-05	0.000700549
SRSF5	1009.03	1289.01	729.059	0.565598	-0.822152	8.17954e-05	0.000708201
LIMK2	292.301	197.429	387.174	1.96108	0.971646	8.22752e-05	0.000711684
TBX1	279.703	371.882	187.524	0.504258	-0.987767	8.22571e-05	0.000711684
ELP2	751.823	964.402	539.244	0.559149	-0.838696	8.27396e-05	0.000715029
DCAKD	278.502	187.353	369.652	1.97302	0.980404	8.34315e-05	0.000720331
AP1S1	1307.22	947.549	1666.9	1.75917	0.814895	8.38864e-05	0.000723919
UBE2W	450.021	314.927	585.115	1.85794	0.893703	8.40335e-05	0.000724508
TARS	4018.93	2852.72	5185.14	1.81761	0.862044	8.51546e-05	0.00073379
PLOD1	4238.17	3006.66	5469.68	1.81919	0.863293	8.63792e-05	0.000743238
HTRA2	279.706	188.156	371.257	1.97314	0.980493	8.65894e-05	0.000744151
ORAI1	356.537	245.32	467.755	1.90672	0.93109	8.65951e-05	0.000744151
FBLN1	13195.7	17860.9	8530.47	0.477607	-1.06611	8.7312e-05	0.000749612
IRAK3	283.824	376.122	191.525	0.509209	-0.973671	8.81489e-05	0.000755738
GGA2	731.508	937.569	525.447	0.560435	-0.83538	8.8405e-05	0.000757581
LOC550643	399.008	277.399	520.616	1.87677	0.908256	8.8482e-05	0.000757888
MN1	254.127	338.643	169.611	0.500854	-0.997537	8.9192e-05	0.000763258
KATNAL1	731.877	526.213	937.542	1.78168	0.833237	9.01429e-05	0.000770677
NAT9	331.973	227.298	436.648	1.92104	0.941886	9.02064e-05	0.000770863
ATG5	727.844	523.074	932.615	1.78295	0.834268	9.0452e-05	0.000772602
LEPREL2	1035.1	1320.53	749.662	0.567698	-0.816805	9.21043e-05	0.00078518
NRP2	1466.47	1065.21	1867.74	1.7534	0.810151	9.30735e-05	0.000792784
ATXN1L	747.973	958.082	537.863	0.561396	-0.83291	9.31429e-05	0.000793008
METTL5	349.516	240.595	458.437	1.90543	0.930118	9.37539e-05	0.000797841
CHD3	2283.84	2915.09	1652.58	0.566905	-0.81882	9.38754e-05	0.000798136
CDC23	361.054	472.915	249.193	0.526929	-0.924319	9.45937e-05	0.0008035
HAX1	854.667	617.256	1092.08	1.76925	0.823136	9.50925e-05	0.000807364
ABL1	2986.69	3822.17	2151.21	0.562824	-0.829245	9.57386e-05	0.0008121
TPRN	206.485	134.866	278.104	2.06207	1.04409	9.71073e-05	0.000823233
CYR61	4581.42	5922.27	3240.56	0.547182	-0.869906	9.71406e-05	0.000823233
ZMYM2	711.159	911.236	511.081	0.560866	-0.834273	9.72525e-05	0.000823802
CCND3	550.71	391.583	709.836	1.81273	0.858165	9.74133e-05	0.000824784
SLC37A3	566.182	729.259	403.104	0.552758	-0.85528	9.82812e-05	0.000831367
SPPL2B	196.32	265.277	127.363	0.480114	-1.05855	9.85473e-05	0.000833235
LHFP	1272.13	1620.18	924.073	0.57035	-0.810079	9.94702e-05	0.000840265
KCNMA1	3004.2	2167.34	3841.06	1.77225	0.82558	9.99119e-05	0.000843609
CLPTM1	2609.17	1887.01	3331.33	1.7654	0.819993	9.99717e-05	0.000843726
SMAD4	1330.63	1693.08	968.183	0.571846	-0.806302	0.000100511	0.000847888
RBMXL1	172.446	234.782	110.109	0.468985	-1.09238	0.000100669	0.000848834
C17orf75	199.78	130.007	269.554	2.07338	1.05199	0.00010118	0.000852748
PRKAB1	483.541	341.543	625.539	1.83151	0.873031	0.000102252	0.000860208
SETD5	1026.14	1307.69	744.598	0.569401	-0.812482	0.000102436	0.000861363
VTI1A	519.71	368.895	670.525	1.81766	0.862081	0.000102894	0.000864054
NOTCH1	480.944	622.54	339.347	0.545101	-0.875404	0.000102897	0.000864054
ZAK	1982.36	2521.48	1443.24	0.572378	-0.80496	0.000103811	0.000870929
OTUB1	1045.24	759.609	1330.87	1.75204	0.809037	0.000104231	0.00087406
LAMA4	5529.96	7181.19	3878.72	0.540122	-0.888642	0.000105259	0.000881877
STXBP1	933.196	676.662	1189.73	1.75823	0.814126	0.000105614	0.000884047
LRIF1	321.137	220.165	422.11	1.91725	0.939036	0.00010585	0.000885612
BTBD3	497.536	352.486	642.586	1.82301	0.866323	0.000106703	0.000891534
ARRB1	562.082	400.379	723.785	1.80775	0.854195	0.000107265	0.000895823
CDYL2	165.369	105.244	225.494	2.14259	1.09935	0.000108	0.000901551
JUNB	700.428	896.336	504.52	0.56287	-0.829127	0.000108269	0.000902978
MTPAP	429.398	301.275	557.521	1.85054	0.887946	0.00010878	0.000906825
ZMPSTE24	1852.77	1350.9	2354.64	1.74302	0.801586	0.000110605	0.00091996
LRPAP1	2152.11	1566.15	2738.08	1.74829	0.805942	0.000111019	0.000922984
PRSS23	4177.79	5373.78	2981.8	0.554879	-0.849756	0.000112785	0.00093682
SPOPL	368.161	255.899	480.423	1.87739	0.90873	0.00011311	0.000939091
ACOX3	247.751	329.384	166.119	0.504332	-0.987554	0.000114643	0.000950531
ALPK2	756.038	966.803	545.274	0.563997	-0.826241	0.000116416	0.000964368
HIF1A	8745.56	11543.3	5947.81	0.51526	-0.956627	0.000119619	0.000989559
WDFY2	272.013	184.317	359.71	1.95158	0.964645	0.000120364	0.000994385
PLAT	1023.07	745.117	1301.02	1.74606	0.804106	0.000120318	0.000994385
LRIG1	1142.57	1451.66	833.479	0.574154	-0.80049	0.000120894	0.000997863
NUP160	703.85	898.991	508.708	0.565865	-0.821469	0.000121535	0.00100181
KCTD2	852.339	619.185	1085.49	1.7531	0.809909	0.00012161	0.00100197
C9orf95	189.346	123.197	255.494	2.07387	1.05232	0.00012199	0.00100466
RPRD1A	943.784	687.307	1200.26	1.74632	0.804322	0.000122208	0.001006
AGPAT6	2226.27	1623.33	2829.21	1.74284	0.801443	0.000124664	0.00102484
CLCN5	174.507	236.604	112.41	0.475096	-1.07371	0.000124986	0.00102703
COX19	209.974	138.52	281.428	2.03168	1.02267	0.000126446	0.00103856
ANTXR1	6403.3	8332.13	4474.47	0.537014	-0.896969	0.000127169	0.00104357
DEDD2	304.47	208.829	400.111	1.91597	0.938075	0.000127501	0.00104583
FN3KRP	482.1	342.592	621.608	1.81442	0.859511	0.000129616	0.0010594
MKKS	576.753	414.236	739.27	1.78466	0.835647	0.000129574	0.0010594
ELOVL1	1742.65	1275.11	2210.19	1.73333	0.793545	0.00013011	0.00106296
ZNF703	614.332	786.225	442.438	0.562737	-0.829468	0.000130184	0.00106309
ARL13B	171.607	232.69	110.523	0.47498	-1.07406	0.000132834	0.00108329
THYN1	252.019	169.887	334.152	1.96691	0.975931	0.000133021	0.00108433
GNPTG	558.889	716.896	400.881	0.55919	-0.83859	0.000135216	0.00110028
CIRBP	922.35	1171.85	672.848	0.574175	-0.800437	0.000136051	0.00110609
PLA2G12A	549.303	393.79	704.817	1.78983	0.839824	0.000136184	0.00110668
SMS	948.282	692.556	1204.01	1.7385	0.797842	0.000138473	0.0011233
LGALS3	4619.64	5938.21	3301.07	0.555903	-0.847096	0.00013895	0.00112625
CHD6	915.787	1163.41	668.167	0.57432	-0.800074	0.000139164	0.00112741
KIAA1147	209.423	280.364	138.482	0.493935	-1.01761	0.000139517	0.00112928
DCLRE1C	157.25	100.444	214.057	2.1311	1.0916	0.000140245	0.00113467
COL6A3	53892.2	81879.3	25905.2	0.316383	-1.66026	0.000141608	0.0011452
RMND1	437.255	309.763	564.748	1.82316	0.866441	0.000145315	0.00117311
TMEM170B	192.622	258.818	126.425	0.488471	-1.03365	0.000145661	0.00117539
POP7	245.314	165.302	325.327	1.96807	0.976784	0.000146538	0.00118143
TRUB1	422.906	298.888	546.924	1.82986	0.871736	0.000147955	0.00119138
FRMD6	10273.9	13623.4	6924.34	0.50827	-0.976333	0.000147966	0.00119138
DEAF1	737.135	535.922	938.349	1.75091	0.808103	0.000149514	0.00120189
MRPS2	795.308	579.326	1011.29	1.74563	0.803751	0.000149423	0.00120189
TFAP2C	802.62	585.431	1019.81	1.74198	0.800727	0.000149694	0.00120231
TMEM132A	332.648	434.665	230.631	0.530595	-0.914316	0.000149848	0.00120231
ELF1	1039.77	1317.74	761.807	0.578118	-0.790563	0.000150208	0.00120468
STXBP5	1009.74	1279.54	739.947	0.578292	-0.790131	0.000153365	0.00122839
DENND4C	916.511	1162.43	670.59	0.576885	-0.793644	0.000153874	0.00123193
PCDHGB7	407.355	527.653	287.057	0.544026	-0.878253	0.00015402	0.00123256
DYRK3	520.069	373.125	667.013	1.78764	0.838056	0.000156741	0.00125161
ADPGK	539.872	691.864	387.881	0.560631	-0.834875	0.000157418	0.00125648
BABAM1	734.635	535.091	934.178	1.74583	0.803912	0.000158772	0.00126619
GLIS3	314.92	412.064	217.777	0.528504	-0.920015	0.000159141	0.00126858
TRAF4	306.491	211.905	401.077	1.89272	0.920462	0.000160166	0.00127508
RNF181	512.998	367.946	658.051	1.78844	0.838705	0.000160434	0.00127667
GAB1	196.877	263.906	129.847	0.492018	-1.02322	0.000160562	0.00127713
PRR16	433.958	559.864	308.051	0.550224	-0.861908	0.000161142	0.00128119
PPDPF	1474.29	1084.67	1863.92	1.71843	0.781091	0.000162841	0.00129358
C5orf62	982.853	721.284	1244.42	1.72529	0.786836	0.000165282	0.00131184
CALM1	5241.21	3736.11	6746.31	1.8057	0.852562	0.000166951	0.00132281
USMG5	726.363	529.427	923.3	1.74396	0.802367	0.000167792	0.00132889
TMSB10	8681.99	5971.47	11392.5	1.90782	0.931926	0.000168414	0.00133325
ATP2B4	14378.8	9376.55	19381.1	2.06697	1.04752	0.000171586	0.00135468
PMM1	589.98	426.562	753.397	1.76621	0.820653	0.000171568	0.00135468
CHST15	187.197	251.486	122.907	0.488724	-1.03291	0.000172962	0.00136455
FGFR1	4137.14	5287.57	2986.71	0.564854	-0.824049	0.000173959	0.00137124
PRR13	615.464	784.443	446.485	0.569174	-0.813058	0.000175287	0.00138112
GUK1	1691.67	1246.65	2136.68	1.71394	0.777319	0.000176657	0.00138973
2016-09-11	16754.2	22797	10711.3	0.469856	-1.08971	0.00017663	0.00138973
ZNF213	304.336	210.619	398.054	1.88992	0.918325	0.000176921	0.00139068
PRIC285	534.433	683.766	385.1	0.563205	-0.828269	0.000176954	0.00139068
CYCS	980.744	720.996	1240.49	1.72052	0.782848	0.000177655	0.00139499
NEDD4L	187.158	251.202	123.114	0.490101	-1.02885	0.000177614	0.00139499
MRPS23	460.92	329.247	592.593	1.79985	0.847873	0.000179706	0.0014105
UBXN4	2059.56	2603	1516.11	0.582447	-0.779802	0.000180014	0.00141231
NCS1	1751.79	1291.04	2212.55	1.71378	0.77718	0.000180324	0.00141414
SIDT2	389.774	504.409	275.139	0.545469	-0.874432	0.000181266	0.00142031
ADAMTS1	1170.75	863.346	1478.16	1.71213	0.775789	0.000182199	0.00142702
GNPDA2	393.165	278.016	508.313	1.82836	0.870548	0.000182365	0.00142771
MSMO1	1933.34	2439.4	1427.28	0.585094	-0.773259	0.00018491	0.00144579
CMTM3	1144.51	1445.6	843.413	0.583434	-0.77736	0.000185142	0.00144699
C6orf130	208.169	138.824	277.514	1.99904	0.999306	0.000186357	0.00145463
TRIP6	2087.37	1537.55	2637.19	1.71519	0.778366	0.000186633	0.00145617
FLCN	541.125	691.726	390.524	0.564564	-0.824791	0.000187331	0.00145975
SEMA5A	3664.97	4670.18	2659.76	0.569519	-0.812184	0.000188543	0.00146796
NELF	1560.8	1151.93	1969.66	1.70987	0.773886	0.000190517	0.00148207
YES1	1202.68	1517.57	887.785	0.585005	-0.773479	0.000191124	0.00148616
AVPI1	266.629	182.583	350.675	1.92063	0.94158	0.000192048	0.00149208
ZMYND8	369.388	260.462	478.314	1.8364	0.876884	0.000192978	0.00149867
ITGA8	265.462	182.12	348.805	1.91524	0.937528	0.000193401	0.00150133
JAZF1	388.104	501.723	274.486	0.547087	-0.870158	0.00019367	0.00150278
RSPRY1	265.677	349.264	182.09	0.521353	-0.939667	0.000196348	0.00152228
GEM	342.733	445.081	240.386	0.540096	-0.888712	0.00019687	0.00152504
KLF7	185.819	249.342	122.295	0.49047	-1.02776	0.000198965	0.00154062
KIAA0930	2179.86	2751.6	1608.11	0.58443	-0.774898	0.00020184	0.00156156
NIPAL2	315.953	411.878	220.028	0.534207	-0.904528	0.000202192	0.00156312
CSDA	2678.77	1968.66	3388.87	1.72141	0.783591	0.000203496	0.00157173
HDAC7	1493.38	1881.79	1104.97	0.587194	-0.768091	0.000204283	0.00157663
LRRK2	219.772	291.373	148.172	0.50853	-0.975594	0.000205597	0.00158596
STAT5B	642.772	817.091	468.453	0.573318	-0.802593	0.000205684	0.00158596
FLII	2722.12	3443.11	2001.14	0.581202	-0.782889	0.000206126	0.00158871
ZNFX1	2872.18	3636.2	2108.16	0.57977	-0.786447	0.000206266	0.00158912
POLR2I	224.063	151.218	296.908	1.96344	0.973385	0.000206526	0.00159046
EFEMP2	2087.55	2633.67	1541.44	0.585282	-0.772797	0.000207218	0.00159512
TRIM8	2270.56	1674.34	2866.79	1.7122	0.775848	0.000207718	0.0015983
LIPA	1374.28	1731.06	1017.51	0.587793	-0.766619	0.000208607	0.00160447
GSK3B	2726.14	2003.97	3448.31	1.72074	0.783027	0.000209711	0.00161161
DNAJC10	1716.02	2162.13	1269.91	0.58734	-0.767732	0.000212138	0.00162754
RPL23AP7	101.299	61.7288	140.869	2.28206	1.19034	0.000213227	0.00163385
EIF4EBP1	508.253	367.246	649.259	1.76791	0.822046	0.000215623	0.00165084
GALNT5	520.268	376.72	663.816	1.76209	0.817291	0.000217364	0.00166278
RRAD	101.216	61.6294	140.804	2.28468	1.19199	0.000219577	0.00167831
TCF4	1877.82	2365.23	1390.41	0.587854	-0.766469	0.000219983	0.00168072
DNAJB2	1188.27	879.781	1496.76	1.70129	0.76663	0.000221255	0.00168973
ST3GAL3	276.87	191.202	362.538	1.8961	0.923033	0.000222213	0.00169635
PKM2	38263.4	20990.7	55536	2.64574	1.40367	0.000222564	0.00169694
PTPRF	1066.55	1345.08	788.012	0.585847	-0.771405	0.000222548	0.00169694
NDUFA12	533.241	386.663	679.82	1.75817	0.814076	0.000227985	0.00173464
ACD	212.113	142.664	281.561	1.97359	0.980824	0.000228226	0.00173577
PSPH	394.044	280.658	507.43	1.808	0.854396	0.000235166	0.00178633
LACC1	187.554	250.592	124.517	0.49689	-1.009	0.000236857	0.00179843
ACAD10	420.411	300.83	539.992	1.795	0.843987	0.000238195	0.0018071
MRPL51	1036.5	767.722	1305.27	1.70019	0.765693	0.000238362	0.00180762
DNAJB1	1823.18	1352.75	2293.6	1.69552	0.761724	0.000241514	0.00182933
TMEM35	269.922	352.934	186.911	0.529592	-0.917047	0.000241413	0.00182933
TAGLN	1890.17	2383.1	1397.24	0.586314	-0.770255	0.000241523	0.00182933
DLGAP4	2582.65	1907.1	3258.2	1.70846	0.772696	0.000243533	0.00184303
SLC30A4	215.129	145.357	284.902	1.96001	0.97086	0.000246962	0.00186745
PHF2	737.132	931.915	542.349	0.581973	-0.780976	0.000247553	0.00187038
PDCD5	644.719	472.492	816.946	1.72902	0.789951	0.000250148	0.00188611
EMX2	471.937	603.096	340.778	0.565048	-0.823556	0.000252485	0.00190295
CTNNBIP1	293.998	205.003	382.993	1.86823	0.901671	0.000252625	0.00190323
TCP11L1	409.837	293.655	526.02	1.79129	0.840996	0.000254222	0.00191291
PDCL3	219.931	149.107	290.754	1.94998	0.963456	0.000255976	0.00192532
KARS	1370.96	1722.22	1019.71	0.592092	-0.756106	0.000257972	0.00193953
PSIP1	721.402	911.373	531.432	0.583112	-0.778156	0.000258219	0.00193981
PAPSS2	1665.3	1241.17	2089.44	1.68345	0.751421	0.000258356	0.00194005
AP1S2	1057.93	1331.28	784.568	0.589332	-0.762848	0.000259115	0.00194495
SULF1	2272.81	2861.48	1684.15	0.588558	-0.764743	0.000259509	0.00194711
UAP1L1	538.168	685.063	391.273	0.57115	-0.808059	0.000260271	0.00195124
TBC1D8B	230.59	304.218	156.961	0.515948	-0.954702	0.000260673	0.00195346
NAA38	480.011	347.3	612.721	1.76424	0.819049	0.000262025	0.00196199
PYCARD	169.005	226.735	111.276	0.490773	-1.02687	0.000262203	0.00196217
EFTUD1	866.212	640.592	1091.83	1.70441	0.769271	0.000263473	0.00197042
YWHAQ	10581.8	7242.97	13920.7	1.92196	0.942577	0.000265409	0.0019841
SH3RF3	239.827	315.432	164.221	0.520623	-0.94169	0.000265734	0.00198526
POLE	269.659	352.26	187.057	0.531019	-0.913163	0.000268579	0.00200453
UPP1	509.767	370.666	648.868	1.75055	0.807806	0.000269273	0.0020089
SEC14L2	226.18	154.424	297.935	1.92932	0.948094	0.000275573	0.00205257
TMEM8B	430.091	309.164	551.018	1.78229	0.83373	0.000275739	0.00205297
FAM113A	175.656	234.926	116.387	0.495418	-1.01328	0.000276563	0.00205827
PRICKLE2	278.088	362.973	193.203	0.532279	-0.909747	0.000276685	0.00205835
KLHL24	865.325	1089.53	641.123	0.588442	-0.765029	0.000277708	0.00206512
GGCX	481.932	615.034	348.829	0.56717	-0.818146	0.000280099	0.00208122
CCNG2	761.365	960.522	562.209	0.585316	-0.772712	0.0002805	0.00208336
C21orf59	365.407	260.072	470.742	1.81005	0.856028	0.000281264	0.00208819
RGL2	573.86	419.513	728.207	1.73584	0.795632	0.000282232	0.00209368
MGA	661.7	836.506	486.893	0.582056	-0.78077	0.00028554	0.00211566
KDM3A	450.229	575.366	325.092	0.565018	-0.823632	0.000290557	0.00215111
PSME2	723.16	534.321	911.998	1.70684	0.771325	0.000291518	0.00215735
EBNA1BP2	675.754	497.909	853.598	1.71437	0.777674	0.000291997	0.00216002
HERC1	997.5	1253.27	741.733	0.591839	-0.756724	0.000294509	0.00217773
RRAS	982.306	730.396	1234.22	1.68979	0.756846	0.00029575	0.00218515
TMBIM1	5661.53	4076.84	7246.23	1.77741	0.82978	0.000299323	0.00220977
SLC1A3	311.648	404.29	219.006	0.541706	-0.884418	0.000301902	0.00222613
SH3PXD2A	3256.56	4112.22	2400.9	0.583846	-0.77634	0.000302851	0.00223224
INVS	175.101	233.851	116.351	0.497545	-1.0071	0.000304271	0.00224001
SNRPA1	336.467	238.449	434.486	1.82214	0.865631	0.000310044	0.00227886
CDH11	4599.62	5850.38	3348.86	0.572418	-0.80486	0.000310563	0.00228177
RRP7A	588.315	431.514	745.116	1.72675	0.788058	0.000311211	0.00228561
C19orf10	1708.94	1277.19	2140.69	1.67609	0.745097	0.00031257	0.00229468
OAS2	201.326	266.885	135.767	0.508709	-0.975089	0.000313205	0.00229842
PIK3C2A	777.741	978.848	576.633	0.589094	-0.76343	0.000314422	0.00230459
CHCHD7	234.224	160.804	307.644	1.91315	0.935953	0.000314755	0.00230612
FOXF2	341.098	439.903	242.294	0.55079	-0.860425	0.000315838	0.00231313
ZFC3H1	368.904	474.133	263.676	0.556122	-0.846527	0.000317483	0.0023224
POLR3GL	341.03	242.374	439.687	1.81408	0.859242	0.000318681	0.00232746
LSM1	517.594	377.916	657.272	1.7392	0.798425	0.000318591	0.00232746
C2orf43	188.707	250.662	126.752	0.505668	-0.983737	0.000318551	0.00232746
ARHGEF6	387.134	496.577	277.692	0.559212	-0.838532	0.000318358	0.00232746
PNPO	472.52	343.089	601.952	1.75451	0.811067	0.000318994	0.00232789
IL6ST	10926.3	14347	7505.57	0.523146	-0.934715	0.000319839	0.00233313
ACO1	1957.64	2452.91	1462.38	0.59618	-0.746179	0.000320121	0.00233427
PITPNC1	331.751	235.014	428.487	1.82324	0.866503	0.000321129	0.00233976
NOP10	775.514	575.176	975.851	1.69661	0.762656	0.000321084	0.00233976
SLC17A5	971.652	1218.87	724.437	0.594353	-0.750608	0.000327669	0.00238458
ARRDC4	179.719	239.823	119.615	0.498765	-1.00357	0.000328486	0.00238958
RAB11A	2170.56	1619.66	2721.46	1.68027	0.748692	0.000331655	0.00240977
MAP7D3	484.413	615.971	352.854	0.572842	-0.803791	0.00033444	0.00242905
PHF21A	359.968	462.944	256.992	0.555125	-0.849116	0.00033475	0.00243034
MAP3K11	577.805	424.333	731.277	1.72336	0.785221	0.000335068	0.00243169
NT5C2	1140.82	852.552	1429.09	1.67625	0.745238	0.000335781	0.00243591
PDE4DIP	1752.01	2191.94	1312.07	0.598587	-0.740368	0.00033761	0.00244724
COPZ2	370.031	475.233	264.828	0.55726	-0.843577	0.000339174	0.00245471
PLXNA1	3060.85	3851.19	2270.51	0.58956	-0.76229	0.000339134	0.00245471
APPL2	1910.52	2392.04	1428.99	0.597394	-0.743246	0.000339057	0.00245471
TXNRD3	169.256	226.055	112.456	0.497475	-1.00731	0.000342958	0.00247726
STT3A	1975.51	2474.37	1476.64	0.596776	-0.744738	0.000344453	0.00248606
TANC2	1973.08	1477.1	2469.05	1.67156	0.741193	0.000346878	0.00250259
EYA3	240.972	315.408	166.536	0.528002	-0.921383	0.000349487	0.00252042
KIAA0232	669.594	843.703	495.486	0.587275	-0.767891	0.00035152	0.0025321
PPP1R14B	1308.49	980.21	1636.76	1.66981	0.739681	0.000353666	0.00254555
DROSHA	522.412	662.306	382.517	0.577554	-0.791972	0.00035396	0.00254569
EIF2C2	265.745	346.063	185.427	0.53582	-0.900181	0.00035599	0.00255742
IDE	809.521	1016.56	602.481	0.592666	-0.75471	0.00035594	0.00255742
RBM25	836.61	1049.97	623.249	0.593586	-0.752471	0.000356008	0.00255742
GALNTL2	1227.81	1533.34	922.282	0.601487	-0.733394	0.000356565	0.00256042
LYPLA2	453.039	329.375	576.703	1.7509	0.808101	0.000361205	0.00259272
FCGRT	976.703	1223.22	730.188	0.59694	-0.744343	0.000367075	0.00263383
RNF167	1010.07	754.932	1265.22	1.67593	0.744966	0.000371898	0.00266014
PPIF	517.305	655.724	378.886	0.577814	-0.791323	0.000372096	0.00266052
ASB6	745.475	554	936.951	1.69125	0.758088	0.000374659	0.00267653
NDUFAF4	227.465	156.598	298.331	1.90507	0.929844	0.000376927	0.00268879
BAHCC1	419.482	534.925	304.04	0.568378	-0.815077	0.000378624	0.00269924
MCM2	340.739	437.843	243.634	0.556442	-0.845698	0.000380965	0.00271443
BCKDK	436.376	555.714	317.037	0.570505	-0.80969	0.000381882	0.00271991
ADIPOR1	1285.8	965.574	1606.02	1.66328	0.734031	0.000382831	0.00272562
SETD2	887.698	1112.08	663.312	0.596459	-0.745505	0.000389531	0.00276796
MID2	228.498	299.406	157.589	0.526338	-0.925938	0.000389899	0.00276951
REEP5	3093.87	2302.08	3885.66	1.68789	0.75522	0.00039434	0.00279996
METTL9	2538.73	1897.47	3180	1.67591	0.744946	0.000398209	0.00282526
UQCRH	749.212	558.072	940.352	1.685	0.752748	0.000399611	0.00283411
SNX7	1219.19	915.884	1522.5	1.66233	0.733207	0.000400849	0.0028407
BGN	4965.05	6315.89	3614.21	0.572241	-0.805306	0.000401528	0.00284441
TRMT112	792.141	590.973	993.31	1.6808	0.749151	0.000404268	0.00286162
MAP4K3	419.137	534.106	304.167	0.569489	-0.81226	0.000410881	0.00290508
PGAP2	208.646	142.776	274.517	1.9227	0.943137	0.000411424	0.0029078
WTAP	1463.57	1825.45	1101.7	0.603522	-0.728523	0.000412916	0.00291722
MRPL2	274.502	192.941	356.064	1.84546	0.88398	0.000413198	0.00291809
PPP2R5B	391.378	282.923	499.834	1.76668	0.821039	0.000413505	0.00291911
NOSIP	476.367	348.631	604.103	1.73279	0.793095	0.000413659	0.00291911
TPCN2	191.249	252.691	129.808	0.513703	-0.960995	0.00041452	0.00292294
MAP4K5	1262.69	1576.26	949.118	0.602132	-0.731849	0.000414898	0.00292449
RARA	463.892	588.85	338.934	0.575587	-0.796895	0.000415214	0.00292559
RNF169	512.361	648.324	376.397	0.580568	-0.784462	0.00041566	0.00292761
MRPL36	357.381	256.846	457.915	1.78284	0.834174	0.000415824	0.00292764
BRMS1	569.152	420.386	717.917	1.70776	0.772104	0.000423045	0.00297393
CCDC14	230.938	160.267	301.609	1.88191	0.912199	0.000426704	0.00299621
NHP2	687.892	511.925	863.859	1.68747	0.754865	0.000428661	0.00300881
MRPL24	619.457	459.073	779.841	1.69873	0.764456	0.000429061	0.00300932
RBBP6	619.347	779.566	459.128	0.588954	-0.763773	0.000428948	0.00300932
CASP7	513.653	378.154	649.152	1.71663	0.779582	0.000429902	0.00301407
SLC35E4	443.774	323.035	564.514	1.74753	0.805321	0.000433469	0.00303445
MTRF1L	732.687	546.853	918.521	1.67965	0.74816	0.000434593	0.00304
PEX19	1236.27	930.381	1542.16	1.65756	0.72906	0.000434545	0.00304
ARHGEF2	2477.62	1857.13	3098.1	1.66822	0.738308	0.00043637	0.00305011
RUVBL2	802.294	599.834	1004.75	1.67506	0.744208	0.000437296	0.00305465
ERLIN1	1257.43	1567.82	947.042	0.60405	-0.72726	0.000437351	0.00305465
C19orf63	1552.05	1169.06	1935.04	1.65521	0.727016	0.00043853	0.00306172
STARD3	669.946	498.687	841.204	1.68684	0.754323	0.00044101	0.00307786
SLC12A7	261.047	338.724	183.37	0.541355	-0.885354	0.000443634	0.00309383
RBMS2	1214.81	915.371	1514.25	1.65425	0.726177	0.000444819	0.00309974
PFDN5	2445.21	1834.03	3056.39	1.66649	0.736815	0.000446618	0.0031111
OPLAH	156.613	209.185	104.04	0.49736	-1.00764	0.000448098	0.00311908
PHLDB1	1485.99	1852.05	1119.93	0.604697	-0.725716	0.000448103	0.00311908
SLC25A4	250.81	175.456	326.163	1.85894	0.894482	0.000453215	0.00315108
COTL1	2130.44	1604.6	2656.27	1.65541	0.727186	0.000454018	0.00315548
SLC12A2	491.951	622.365	361.537	0.580909	-0.783617	0.000454251	0.0031559
XPR1	551.352	695.024	407.68	0.58657	-0.769625	0.000455184	0.00316119
C19orf70	364.195	262.694	465.696	1.77277	0.826005	0.000457261	0.00317442
FJX1	829.256	620.307	1038.2	1.67369	0.743035	0.000460533	0.00319592
C22orf25	393.388	285.364	501.411	1.7571	0.813192	0.000461079	0.00319851
SMCHD1	731.668	916.52	546.816	0.596623	-0.745109	0.000462329	0.00320476
LDLRAD3	177.704	235.321	120.087	0.510309	-0.970557	0.000464168	0.0032163
ATP2A3	408.035	518.614	297.455	0.573558	-0.801988	0.000466859	0.0032325
IDI1	1405.45	1749.44	1061.46	0.606742	-0.720845	0.000467181	0.00323352
TSC1	540.903	682.003	399.804	0.586221	-0.770484	0.000468834	0.0032413
MAP4K4	9036.92	6386.2	11687.6	1.83014	0.871955	0.000471876	0.00325921
DPM2	311.655	222.209	401.1	1.80506	0.852043	0.000471956	0.00325921
RAB11FIP2	902.792	1127.49	678.092	0.601415	-0.733566	0.000473691	0.00326867
LPIN1	2218.04	2764.26	1671.81	0.604797	-0.725476	0.000473859	0.00326867
CAV2	2243.61	1687.76	2799.46	1.65868	0.730036	0.000475818	0.00328095
NMT2	573.011	424.499	721.523	1.69971	0.765285	0.000478995	0.00330038
CCDC137	398.926	289.693	508.16	1.75414	0.810761	0.000479399	0.00330069
LRCH3	321.382	412.829	229.935	0.556972	-0.844322	0.000479301	0.00330069
FAH	285.459	202.154	368.764	1.82417	0.867243	0.000480427	0.00330653
H2AFJ	683.882	510.301	857.463	1.68031	0.748727	0.000482605	0.0033178
MZT1	217.83	150.633	285.026	1.89219	0.920057	0.000488931	0.00335502
TRMT61A	416.141	303.077	529.204	1.74611	0.804141	0.000489629	0.00335605
MLH1	459.225	581.525	336.925	0.579382	-0.787413	0.00048928	0.00335605
NUP155	310.328	399.036	221.619	0.555387	-0.848436	0.000492238	0.00337267
RYK	1041.05	1297.37	784.738	0.60487	-0.725303	0.000495179	0.0033903
ASF1A	299.915	213.711	386.119	1.80674	0.853387	0.000498837	0.00341027
CTSA	4319.11	5440.08	3198.14	0.587885	-0.766395	0.000503021	0.00343759
MCM3AP	1346.57	1675.08	1018.06	0.60777	-0.718404	0.000504096	0.00344366
CCDC117	400.365	509.374	291.357	0.57199	-0.805938	0.00050591	0.00345477
TMEM39B	202.186	265.433	138.938	0.523439	-0.933905	0.000508067	0.00346821
HMGA2	488.425	359.348	617.503	1.7184	0.781066	0.00050834	0.00346878
SSR1	2118.34	2639.04	1597.64	0.605386	-0.724072	0.000509343	0.00347434
CRYL1	452.516	331.839	573.194	1.72733	0.788541	0.000511034	0.00348207
DCTN3	602.047	448.022	756.071	1.68758	0.754953	0.000511536	0.00348413
PRKAB2	725.468	543.512	907.424	1.66956	0.739466	0.000513192	0.00349153
YARS	1494.02	1858.11	1129.94	0.608111	-0.717593	0.000513059	0.00349153
ZNF524	181.51	123.222	239.797	1.94606	0.960553	0.000517683	0.00351948
DHCR24	3894.54	4890.87	2898.2	0.592573	-0.754934	0.000518982	0.00352701
ZCCHC11	368.355	469.873	266.836	0.56789	-0.816315	0.00051996	0.00353104
ANXA1	12473.3	8581.81	16364.8	1.90692	0.931246	0.000521029	0.003537
FNDC4	482.35	355.542	609.158	1.71332	0.776796	0.000525211	0.00356276
SAMD4A	1666.05	2071.41	1260.7	0.608619	-0.716389	0.000526207	0.0035682
PURB	1635.72	1237.62	2033.81	1.64333	0.716619	0.000527329	0.00357448
BMP2K	812.062	1013.68	610.443	0.602205	-0.731674	0.000530515	0.00359476
THBS1	67023.7	101939	32108.7	0.314981	-1.66667	0.000534476	0.00362026
TRIM5	250.552	325.2	175.903	0.540908	-0.886546	0.000534999	0.00362247
UBB	6415.94	4661.25	8170.64	1.75288	0.809731	0.00053531	0.00362324
AKTIP	334.171	240.492	427.85	1.77907	0.83112	0.000535824	0.00362539
SYNGR1	283.268	364.863	201.674	0.552739	-0.855329	0.000545912	0.00368822
NIPSNAP3A	292.115	208.42	375.811	1.80314	0.850513	0.000552694	0.00372992
SWI5	194.013	133.19	254.836	1.91332	0.93608	0.000554966	0.00374114
PIK3R1	2613.86	1969.22	3258.5	1.65471	0.726581	0.000554901	0.00374114
DHFR	447.17	565.701	328.639	0.580942	-0.783535	0.000557432	0.00375514
NUP153	1049.98	1306.06	793.893	0.607855	-0.718201	0.000557451	0.00375514
IARS	4838.52	3572.87	6104.18	1.70848	0.772713	0.000559255	0.00376177
ARMCX2	1174.36	889.437	1459.29	1.64069	0.714301	0.000559097	0.00376177
EXOSC10	738.167	922.081	554.253	0.60109	-0.734348	0.000563662	0.00378865
TAPT1	358.023	259.618	456.428	1.75808	0.813998	0.000564868	0.00379399
ASXL2	714.139	892.413	535.866	0.600469	-0.735839	0.000564862	0.00379399
RNASEH2C	253.412	178.76	328.064	1.83522	0.875953	0.000565802	0.00379748
DCK	356.128	257.919	454.337	1.76155	0.816847	0.000569233	0.00381494
PTPN13	1672.35	2076.37	1268.33	0.610841	-0.711131	0.00056921	0.00381494
EIF1AX	3670.16	2739.61	4600.72	1.67933	0.747888	0.00057156	0.00382913
CASK	1194.34	905.478	1483.2	1.63802	0.711957	0.000571767	0.00382913
AK5	2430.01	1832.39	3027.64	1.65229	0.724468	0.000573422	0.00383577
RASAL2	1201.04	909.927	1492.16	1.63987	0.713581	0.000573592	0.00383577
TRAF5	160.43	212.978	107.882	0.506541	-0.981249	0.000583711	0.00389353
ZFP106	2038.22	2533.02	1543.42	0.609322	-0.714723	0.000584511	0.00389744
CCDC90A	773.891	582.711	965.072	1.65618	0.727856	0.000590057	0.00392589
SRGAP2	1808.89	1371.48	2246.3	1.63786	0.711813	0.000589873	0.00392589
ACPL2	168.703	223.271	114.134	0.51119	-0.968067	0.000593043	0.00394005
GAS2L1	583.012	434.969	731.055	1.68071	0.749067	0.000596464	0.0039608
CLMP	3467.45	2599.95	4334.94	1.66731	0.737526	0.000600928	0.00398668
MMP17	360.08	261.255	458.904	1.75654	0.812736	0.000601841	0.00399129
HAGH	347.915	252.184	443.646	1.75922	0.814935	0.000603388	0.00400011
SKIL	486.272	612.918	359.626	0.586744	-0.769197	0.000613238	0.00405956
PUS7	219.312	285.797	152.827	0.53474	-0.903091	0.000614418	0.0040659
NTPCR	348.645	252.87	444.421	1.75751	0.813533	0.00061641	0.00407762
NCOA1	654.901	818.827	490.976	0.59961	-0.737905	0.00061729	0.00408197
MAP3K4	529.036	664.763	393.308	0.591652	-0.75718	0.000618154	0.00408622
CBX7	300.77	385.686	215.854	0.559663	-0.83737	0.000628313	0.00415039
NEIL2	260.889	184.986	336.792	1.82064	0.864443	0.000629949	0.0041597
GNAI2	5430.61	4001.1	6860.11	1.71456	0.777837	0.000631846	0.00416923
FGF5	2151.01	1629.94	2672.08	1.63937	0.713138	0.000636677	0.0041996
ANK2	945.543	1173.51	717.579	0.611483	-0.709616	0.00064116	0.00422523
SNHG5	1048.14	1298.83	797.443	0.613972	-0.703756	0.000641252	0.00422523
ADAM17	723.58	902.092	545.068	0.604226	-0.726839	0.000650218	0.00427512
HEG1	7840.73	10029.8	5651.68	0.56349	-0.827538	0.000650703	0.00427678
PVR	580.064	433.767	726.36	1.67454	0.743763	0.000652356	0.00428611
TNFAIP8	171.032	225.634	116.43	0.516012	-0.954525	0.000654283	0.00429724
PCNX	1602.13	1987.35	1216.9	0.612326	-0.707628	0.000655768	0.00430545
ORMDL1	282.99	202.375	363.606	1.79669	0.845342	0.000656647	0.00430969
SCARB1	228.118	296.053	160.183	0.541062	-0.886135	0.000657972	0.0043153
FRA10AC1	258.428	183.309	333.547	1.81959	0.863613	0.000662407	0.00434284
C19orf48	276.473	197.232	355.713	1.80352	0.850817	0.00066423	0.00435014
ZBTB44	1038.59	1288.73	788.458	0.611812	-0.70884	0.000669089	0.00437729
CACNB1	156.137	105.212	207.062	1.96804	0.976761	0.000673185	0.00440251
IBTK	982.041	1219.08	745.003	0.61112	-0.710472	0.000675444	0.00441415
DVL2	555.579	696.136	415.022	0.59618	-0.746181	0.000676749	0.00441953
SYBU	100.504	63.8714	137.137	2.14708	1.10238	0.000677124	0.00442042
RPSA	2619.05	3254.41	1983.69	0.609537	-0.714214	0.000681587	0.00444759
SPG20	1633.52	2024	1243.04	0.614151	-0.703336	0.00068177	0.00444759
NPHP4	159.356	210.867	107.846	0.511443	-0.967355	0.000683051	0.00445437
ABCC1	1247.92	1545.81	950.02	0.614577	-0.702335	0.000685594	0.00446936
POP4	454.375	336.066	572.684	1.70408	0.768994	0.000686039	0.00447068
HIRIP3	252.318	178.875	325.761	1.82117	0.864864	0.00069139	0.00450236
YDJC	163.086	110.543	215.63	1.95065	0.963954	0.000691763	0.00450319
RPL10A	5547.97	7000.98	4094.96	0.584912	-0.773708	0.000694783	0.00451965
WBSCR22	300.736	385.078	216.394	0.561948	-0.831491	0.000695337	0.00452166
AK1	949.56	720.617	1178.5	1.63541	0.709651	0.000696192	0.00452562
MAP3K5	587.469	734.209	440.729	0.600277	-0.736299	0.000702149	0.0045579
ABHD5	738.471	557.978	918.965	1.64696	0.719803	0.000705863	0.00457716
DST	6392.35	4683.26	8101.43	1.72987	0.790663	0.000711073	0.00460607
ELK3	1896.58	1443.54	2349.62	1.62768	0.702818	0.000713393	0.00461459
RRAGD	169.846	223.441	116.251	0.520275	-0.942653	0.00071319	0.00461459
WDR36	715.684	890.787	540.58	0.606857	-0.720572	0.000716397	0.0046324
VPS11	591.5	739.288	443.712	0.600189	-0.736511	0.000717145	0.00463561
SLC16A7	245.802	317.4	174.204	0.548848	-0.865523	0.000718342	0.00464171
FBN1	11219.5	14566.6	7872.48	0.540447	-0.887774	0.000719014	0.00464442
GMPR	180.979	237.531	124.426	0.523831	-0.932826	0.000721719	0.00465862
PHLDA2	299.567	215.823	383.311	1.77604	0.828664	0.000724122	0.00467249
ALDH18A1	1125.24	1393.97	856.514	0.614443	-0.702649	0.000733277	0.00472825
PGRMC1	3776.08	4717.5	2834.66	0.600883	-0.734845	0.000734335	0.00473341
CUTA	1226.14	935.091	1517.19	1.62251	0.698224	0.000736864	0.00474472
CHSY1	669.689	835.295	504.083	0.603479	-0.728625	0.000737781	0.00474896
EIF4ENIF1	372.27	471.916	272.624	0.577697	-0.791616	0.000738608	0.00475262
PTPN4	164.35	111.894	216.806	1.93761	0.954275	0.000740773	0.00476489
HDHD2	156.839	207.567	106.111	0.511213	-0.968003	0.000745054	0.0047874
PLCB3	619.804	773.265	466.343	0.603083	-0.729572	0.00074702	0.00479835
GGA1	529.071	395.411	662.73	1.67605	0.745068	0.000748552	0.00480484
IDH3B	938.719	713.738	1163.7	1.63043	0.705254	0.000752754	0.00483013
COPS6	1439.84	1099.01	1780.68	1.62027	0.696231	0.000756148	0.00485021
UACA	1559.22	1190.8	1927.64	1.61878	0.694911	0.000759245	0.00486838
SMG6	1107.71	1371.43	843.994	0.615411	-0.700379	0.000763404	0.00489164
AOX1	1528.8	1889.62	1167.99	0.618107	-0.694072	0.000763788	0.00489239
PIN1	453.124	336.298	569.95	1.69478	0.761094	0.000766082	0.00490196
ADNP2	521.337	653.019	389.655	0.596699	-0.744925	0.00076587	0.00490196
GAL3ST4	212.233	148.552	275.914	1.85735	0.893249	0.00076745	0.00490901
QSOX1	5063.55	3762.04	6365.07	1.69192	0.758663	0.000767997	0.0049108
PLCB4	205.093	143.003	267.184	1.86838	0.901789	0.000768824	0.00491097
C18orf25	360.454	263.861	457.047	1.73215	0.792564	0.000768637	0.00491097
PSMB7	826.65	627.355	1025.95	1.63535	0.709602	0.000768643	0.00491097
SLC41A2	247.34	319.21	175.471	0.549704	-0.863272	0.000772	0.00492954
THUMPD1	651.845	812.082	491.609	0.605369	-0.724112	0.000774305	0.00494255
SPG21	1459.32	1802.95	1115.69	0.618814	-0.692422	0.000780053	0.00497578
MIDN	920.538	1140.18	700.9	0.61473	-0.701976	0.000788773	0.00502966
SIAE	695.547	865.194	525.899	0.607839	-0.718238	0.0007893	0.00503128
MSH3	280.474	359.179	201.768	0.561748	-0.832006	0.000795697	0.00506678
TMEM135	308.52	393.812	223.228	0.56684	-0.818986	0.000796554	0.00507048
IFI16	3212.57	3993.44	2431.7	0.608922	-0.71567	0.000809166	0.00514364
LOC389906	151.686	102.557	200.814	1.95807	0.969433	0.000810989	0.00515119
RRP15	405.902	299.664	512.139	1.70904	0.773189	0.000814133	0.00516807
PHB	1617.91	1236.84	1998.99	1.61621	0.692614	0.000816074	0.0051786
KCNJ2	178.837	234.226	123.448	0.527048	-0.923993	0.00081852	0.00519054
ZNF655	534.263	668.212	400.313	0.59908	-0.739179	0.00082043	0.00519908
IDH3G	715.033	541.508	888.558	1.6409	0.714485	0.000823131	0.00521439
MSRB3	1480.24	1828.75	1131.73	0.618856	-0.692323	0.0008257	0.00522649
ATP6V0A2	395	498.607	291.392	0.584413	-0.77494	0.000828352	0.00524025
ITPA	589.452	443.806	735.099	1.65635	0.728011	0.000829935	0.00524845
APOL2	446.185	561.24	331.13	0.589998	-0.761219	0.000830415	0.00524969
KLHL5	1192.82	1473.09	912.55	0.619482	-0.690866	0.000833427	0.0052633
SLC15A4	512.705	641.697	383.714	0.597968	-0.741859	0.000841468	0.00531043
CAPN5	758.927	576.497	941.358	1.63289	0.70743	0.000843951	0.00532428
NDUFAF2	256.691	183.5	329.881	1.79772	0.846165	0.000845068	0.00532767
FXYD5	2102.12	1604.6	2599.63	1.62011	0.696095	0.000844908	0.00532767
IDUA	237.866	306.952	168.781	0.54986	-0.862864	0.000852153	0.00536681
CPPED1	976.269	745.171	1207.37	1.62025	0.696219	0.000856329	0.00539127
FUT4	150.471	198.975	101.966	0.512457	-0.964497	0.00086076	0.00541546
TAF9	1345.58	1030.37	1660.8	1.61184	0.688707	0.000866179	0.00544582
HSPA9	5379.68	3999.04	6760.32	1.69048	0.757436	0.000868243	0.00545544
SEMA3A	714.187	541.086	887.287	1.63983	0.713543	0.000868314	0.00545544
SEMA7A	478.143	357.567	598.72	1.67443	0.743669	0.000874313	0.00548946
WDFY1	1174.89	1450.73	899.038	0.619712	-0.69033	0.000874669	0.00548982
ZNF395	796.539	986.729	606.349	0.614505	-0.702504	0.000878848	0.00551228
FLYWCH1	973.764	743.458	1204.07	1.61956	0.695598	0.000881244	0.00552166
PITRM1	1423.34	1090.02	1756.66	1.61158	0.68848	0.000885251	0.00554299
TMEM69	290.375	370.748	210.002	0.566429	-0.820033	0.000886217	0.00554715
CDKN2AIP	414.338	307.024	521.651	1.69905	0.764732	0.000888044	0.0055548
NDUFS8	607.113	458.146	756.08	1.6503	0.72273	0.000887873	0.0055548
BAZ2A	1233.28	1521.81	944.757	0.62081	-0.687776	0.000889874	0.00556436
NBPF10	201.492	141.092	261.892	1.85618	0.89234	0.000890239	0.00556475
MSL2	299.213	381.474	216.952	0.568721	-0.814206	0.000898532	0.00561468
FAM212B	263.906	190.127	337.685	1.7761	0.828713	0.000899127	0.00561649
WDR81	1117.95	1379.77	856.116	0.620475	-0.688555	0.000899797	0.00561877
PNPLA6	1984.02	1518.63	2449.41	1.61291	0.689667	0.000900912	0.00562382
DOPEY2	677.117	513.117	841.117	1.63923	0.713019	0.000905507	0.00564484
CADPS2	148.196	195.859	100.533	0.51329	-0.962155	0.000905998	0.00564599
CCNYL1	482.379	603.871	360.887	0.597623	-0.742693	0.000909437	0.00566358
OBFC1	448.135	333.7	562.57	1.68585	0.753478	0.000914731	0.00569383
HK2	1291.34	991.45	1591.23	1.60495	0.682527	0.000928015	0.0057695
EVL	350.761	444.408	257.114	0.578554	-0.789476	0.000928874	0.00577289
CLIP2	1802.71	2222.17	1383.25	0.622475	-0.683912	0.000938011	0.00582771
HRSP12	199.66	259.384	139.936	0.539496	-0.890316	0.000939662	0.005836
OGDH	2101	1609.45	2592.55	1.61084	0.687809	0.000941415	0.00584491
IPO5	5394.2	6766.48	4021.92	0.594389	-0.75052	0.000942521	0.0058498
C6orf203	180.86	125.372	236.347	1.88516	0.914689	0.00094735	0.00587581
PPCS	422.359	313.887	530.831	1.69115	0.758006	0.000948973	0.00588191
RABEPK	316.936	231.416	402.457	1.73911	0.798348	0.00095998	0.00594412
CREBBP	1595.8	1966.69	1224.91	0.622828	-0.683094	0.00096263	0.00595852
TRERF1	424.231	532.621	315.842	0.592997	-0.753903	0.000963113	0.0059595
RNF187	2095.47	1606.21	2584.73	1.60921	0.686354	0.000965072	0.00596761
EHMT1	503.672	629.221	378.122	0.600936	-0.734717	0.000964961	0.00596761
GLA	271.121	195.608	346.634	1.77208	0.825446	0.000968796	0.00598489
PPP1R7	1236.59	948.94	1524.23	1.60625	0.683696	0.000969986	0.00598994
AHSA1	1309.96	1005.86	1614.07	1.60467	0.682275	0.000971268	0.00599584
ACTA2	1834.22	2262.25	1406.2	0.62159	-0.685964	0.000982077	0.00605647
CARM1	1408.37	1734.05	1082.69	0.624371	-0.679524	0.000982682	0.00605817
C3orf58	274.384	350.472	198.295	0.565794	-0.821651	0.00098452	0.00606747
FBXO33	639.535	485.039	794.031	1.63704	0.711093	0.0009899	0.00609653
MYL9	3170.37	3930.83	2409.9	0.613076	-0.705861	0.000995607	0.00612553
PCNXL2	235.641	303.086	168.195	0.554942	-0.849591	0.00099926	0.00614595
TUBB6	3367.59	2561.09	4174.1	1.62982	0.70471	0.00100916	0.00620272
PRKCDBP	1443.61	1109.56	1777.66	1.60213	0.67999	0.00100993	0.00620534
GRIK2	215.909	152.588	279.231	1.82996	0.871816	0.00101508	0.00622247
CCDC91	425.592	316.938	534.247	1.68565	0.753307	0.00101379	0.00622247
NDUFA8	486.157	364.901	607.413	1.66459	0.735171	0.00101493	0.00622247
ADIPOR2	1122.05	1382.93	861.17	0.622715	-0.683357	0.00101731	0.00623196
DIP2C	804.257	994.028	614.486	0.618177	-0.693907	0.0010198	0.00624513
TMEM205	317.218	231.973	402.462	1.73495	0.794892	0.00102386	0.0062679
ECHS1	1392.83	1070.96	1714.69	1.60107	0.679036	0.00102664	0.00628281
C19orf24	326.828	239.408	414.249	1.73031	0.791027	0.0010272	0.00628417
CRY1	230.17	296.355	163.986	0.553344	-0.853752	0.00102962	0.00629689
PREB	621.416	770.891	471.941	0.612203	-0.707919	0.00103128	0.00630496
PLA2G15	870.209	665.641	1074.78	1.61465	0.691223	0.00103251	0.00631037
BCAS2	425.625	317.313	533.937	1.68268	0.750764	0.0010352	0.00632277
CYB5D1	336.542	247.197	425.887	1.72286	0.784806	0.0010443	0.00637183
VPS13A	359.283	453.405	265.161	0.584822	-0.77393	0.00104421	0.00637183
SLC4A7	714.566	884.567	544.565	0.615629	-0.699866	0.00104709	0.00638459
NUP214	674.683	836.03	513.335	0.614014	-0.703655	0.00104923	0.00639339
ARG2	194.455	136.466	252.445	1.84988	0.887429	0.00106628	0.00648657
CCNL2	239.637	307.591	171.683	0.558154	-0.841264	0.00107963	0.00655475
COMMD10	159.474	209.228	109.721	0.52441	-0.931234	0.00108263	0.0065708
FAM200B	247.636	177.941	317.332	1.78336	0.834598	0.00108402	0.00657709
STYXL1	215.321	152.708	277.933	1.82003	0.863966	0.00108515	0.00657959
IDS	2807.26	2147.62	3466.9	1.6143	0.69091	0.00108556	0.00657992
ALDH16A1	287.531	365.845	209.216	0.57187	-0.80624	0.0010899	0.00659967
TOLLIP	1469.86	1132.23	1807.5	1.5964	0.674821	0.00109392	0.00662188
DFNA5	462.554	346.858	578.251	1.66711	0.737353	0.00109594	0.00663191
ACAT2	401.041	503.286	298.797	0.593693	-0.752211	0.00109694	0.00663575
GSN	11486	14796.8	8175.12	0.552492	-0.855975	0.00110173	0.00666253
C1orf85	793.29	979.392	607.187	0.619963	-0.689745	0.00110372	0.00667018
RNF216	1104.71	1359.45	849.982	0.625242	-0.677514	0.00111343	0.00672447
MOB1A	829.882	1024.01	635.758	0.620854	-0.687673	0.00111401	0.00672577
ARNTL2	504.532	379.975	629.089	1.6556	0.727358	0.00111951	0.00675449
GRPEL1	467.544	351.025	584.064	1.66388	0.734551	0.00112013	0.00675602
FEN1	313.05	396.609	229.492	0.578635	-0.789274	0.0011214	0.00675824
R3HDM4	403.152	506.093	300.212	0.593196	-0.753418	0.0011216	0.00675824
COX7A2	755.377	577.956	932.798	1.61396	0.690606	0.00112381	0.00676716
HOXB3	294.616	214.753	374.479	1.74377	0.802209	0.00112644	0.00678074
FYN	1794.82	2206.32	1383.33	0.626987	-0.673493	0.00113146	0.00680653
C8orf82	461.426	346.545	576.307	1.66301	0.733793	0.00113255	0.00681087
MFAP3L	241.484	173.526	309.443	1.78327	0.834524	0.0011413	0.00685896
NUDT2	173.536	120.78	226.292	1.87358	0.905801	0.00114255	0.00686425
ATP6AP1	1571.81	1212.91	1930.71	1.5918	0.670659	0.00115569	0.00693865
STAM2	864.446	663.765	1065.13	1.60468	0.682283	0.0011594	0.00695868
STX16	411.301	515.63	306.973	0.595335	-0.748226	0.00116204	0.00696543
SARS	4050.28	3073.45	5027.11	1.63566	0.709871	0.00116469	0.00697449
POP1	202.221	261.43	143.012	0.547039	-0.870285	0.00117019	0.00700057
CDK2	218.14	281.108	155.173	0.552003	-0.857251	0.00117216	0.00701011
PIGQ	577.406	438.387	716.425	1.63423	0.708611	0.00117404	0.00701908
RPS19BP1	703.84	537.796	869.885	1.6175	0.693764	0.00117515	0.00702113
ARHGEF10	941.942	1159.4	724.483	0.624877	-0.678356	0.00117664	0.00702774
LMNB2	1094.64	1344.93	844.348	0.6278	-0.671622	0.00118997	0.00709813
PLEKHF1	283.858	360.795	206.922	0.573518	-0.802089	0.00119395	0.00711954
POLG	483.646	602.819	364.474	0.604615	-0.725911	0.0011945	0.00712052
C3orf14	158.572	109.394	207.751	1.89911	0.925325	0.00119714	0.00713178
ZMYM6NB	263.166	335.902	190.43	0.566923	-0.818776	0.00119716	0.00713178
NFYB	213.77	275.532	152.008	0.551691	-0.858069	0.00119845	0.00713712
HIATL1	979.649	1205.11	754.191	0.62583	-0.676157	0.00119888	0.00713738
C6orf228	397.842	296.79	498.895	1.68097	0.749291	0.00120443	0.00716347
STX8	402.055	300.116	503.994	1.67933	0.747886	0.00120438	0.00716347
KHNYN	876.357	1078.96	673.754	0.624447	-0.679348	0.00120615	0.00717137
NUTF2	955.896	736	1175.79	1.59755	0.675857	0.00120673	0.00717253
TRIB2	582.833	723.878	441.788	0.610308	-0.712392	0.00120884	0.00718276
PIGT	2146.03	2637.5	1654.56	0.627324	-0.672717	0.00121093	0.00719051
EIF4E	992.178	764.235	1220.12	1.59653	0.674936	0.00121388	0.00720569
TBC1D24	349.568	258.74	440.396	1.70208	0.767297	0.00123061	0.00729091
ALG13	195.966	253.621	138.312	0.545349	-0.874747	0.00123185	0.00729586
PAG1	433.499	325.581	541.418	1.66293	0.733728	0.00123734	0.007319
UBAP2L	2068.13	2540.51	1595.74	0.62812	-0.670889	0.00123774	0.007319
ADSL	533.508	662.637	404.38	0.610258	-0.71251	0.00124018	0.00733106
MRPL34	426.851	320.093	533.608	1.66704	0.737292	0.00124112	0.00733425
BRF2	220.779	157.647	283.91	1.80092	0.848734	0.00124168	0.00733518
GSS	749.194	574.292	924.095	1.6091	0.686256	0.00124344	0.00734323
PDS5B	564.64	700.636	428.644	0.611793	-0.708885	0.00124533	0.00735014
MCM5	385.989	483.808	288.171	0.595631	-0.74751	0.0012467	0.00735071
C15orf39	495.619	616.537	374.702	0.607752	-0.718446	0.00124643	0.00735071
PCMTD1	366.357	460.88	271.835	0.589817	-0.761661	0.00125496	0.00739703
LSM4	932.612	717.662	1147.56	1.59903	0.677197	0.00125928	0.00741774
TBL1XR1	1142.65	1403.47	881.832	0.628322	-0.670425	0.00126242	0.00743383
SLC25A30	340.315	251.92	428.711	1.70177	0.76704	0.0012696	0.00747373
METTL21A	349.935	440.915	258.955	0.587313	-0.767799	0.00127035	0.00747575
IMP3	651.192	497.357	805.028	1.61861	0.694758	0.00127196	0.00748042
MED14	832.148	1024.35	639.945	0.624733	-0.678689	0.00128081	0.00752524
FAM195A	146.28	100.287	192.272	1.91721	0.939011	0.00128203	0.00753003
PHF17	309.522	391.648	227.396	0.580614	-0.784348	0.00128797	0.00756031
FAM109B	332.403	419.553	245.252	0.584554	-0.774592	0.00128801	0.00756031
BASP1	1890.69	2320.11	1461.27	0.629826	-0.666974	0.00129761	0.00760941
B4GALT5	1403.02	1719.53	1086.5	0.631857	-0.662329	0.00129917	0.00761609
STC1	2516.69	1936.32	3097.07	1.59947	0.677591	0.00130212	0.00763096
PRKD3	1263.87	1550.15	977.583	0.630637	-0.665118	0.00130406	0.00763992
NYNRIN	390.611	489.106	292.116	0.597245	-0.743604	0.00130489	0.00764232
TNK2	791.787	608.502	975.071	1.60241	0.680246	0.0013111	0.00767628
RPL12	7644.75	9644.81	5644.69	0.585257	-0.772859	0.00131294	0.00768215
CTHRC1	441.176	551.379	330.974	0.600265	-0.736328	0.00131518	0.0076928
CRYZL1	208.529	268.582	148.476	0.552813	-0.855137	0.00131665	0.00769896
FAM127B	515.546	390.742	640.349	1.6388	0.712643	0.00132268	0.00773174
PTPRK	1497.41	1836.78	1158.05	0.630478	-0.665482	0.0013289	0.00776563
GNPDA1	1159.81	1421.91	897.715	0.631343	-0.663505	0.0013338	0.00778595
LPAR1	1749.87	2143.56	1356.18	0.632677	-0.660458	0.00133407	0.00778595
C8orf33	1192.22	922.33	1462.12	1.58524	0.664706	0.00134761	0.00785456
HIP1	1007.18	778.399	1235.96	1.58782	0.667046	0.00136556	0.00794701
SUSD1	313.158	395.555	230.76	0.583382	-0.777488	0.00136949	0.00796741
TCEB1	671.352	514.519	828.185	1.60963	0.686729	0.00137269	0.00798348
WIPI2	1817.46	1407.43	2227.48	1.58265	0.662344	0.00137412	0.00798908
RAB28	177.312	230.205	124.419	0.540471	-0.887711	0.00137496	0.00798908
KIAA1462	3203.49	2462.01	3944.96	1.60233	0.680171	0.00138032	0.00801773
CDAN1	298.805	219.412	378.197	1.72369	0.785496	0.00138658	0.00805152
HPS6	383.875	480.831	286.919	0.596716	-0.744885	0.00138917	0.00806404
BRAT1	598.488	456.963	740.014	1.61942	0.695476	0.00139061	0.00806981
C16orf42	601.481	459.512	743.451	1.61791	0.694134	0.00139197	0.00807518
PIN4	187.124	132.03	242.219	1.83458	0.87545	0.00139568	0.00808373
ZNF544	275.054	200.918	349.189	1.73797	0.7974	0.00139618	0.00808373
IL11RA	150.313	197.087	103.54	0.525351	-0.928646	0.001396	0.00808373
COL1A2	50363.5	72352.8	28374.2	0.392165	-1.35047	0.00139829	0.0080914
RBM18	441.743	332.953	550.533	1.65349	0.725511	0.00140054	0.00809937
ASB1	922.239	712.675	1131.8	1.5881	0.667305	0.0014004	0.00809937
SRSF4	636.577	785.658	487.496	0.620495	-0.688509	0.0014122	0.00816283
FEM1C	911.679	703.742	1119.61	1.59094	0.669883	0.00141696	0.00818162
ABL2	2223.65	1719.93	2727.38	1.58575	0.665168	0.0014172	0.00818162
TRIM65	361.332	453.299	269.366	0.594235	-0.750894	0.00142835	0.00823687
UBR5	2391.78	2934.82	1848.73	0.629929	-0.666739	0.00143041	0.00824618
PCM1	1704.39	2086.59	1322.19	0.633661	-0.658216	0.00143999	0.0082936
MAML2	601.739	743.708	459.77	0.618213	-0.693824	0.00144191	0.00830203
EWSR1	2295.46	2814.6	1776.32	0.631108	-0.664042	0.00144694	0.0083258
ETHE1	582.207	444.858	719.555	1.6175	0.693762	0.00145247	0.0083529
UBTD2	579.575	716.863	442.287	0.616976	-0.696714	0.00145256	0.0083529
SLC25A12	473.357	358.504	588.211	1.64074	0.714344	0.00145924	0.0083887
VPS41	1192.6	924.424	1460.78	1.58021	0.660114	0.00146987	0.00844717
SNRNP48	219.978	281.988	157.968	0.560194	-0.836001	0.001471	0.00845101
NLRP1	525.548	399.922	651.174	1.62825	0.703323	0.00148676	0.00853624
ITGB1	38178	23167.5	53188.6	2.29583	1.19902	0.00148873	0.00854484
TNFRSF12A	1534.76	1192.55	1876.97	1.57392	0.654358	0.00149614	0.00857939
FAM122B	239.136	173.015	305.257	1.76433	0.819124	0.00149712	0.00858233
EP400	1117.83	1368.35	867.315	0.633842	-0.657806	0.00150918	0.00864334
IREB2	870.941	1068.85	673.027	0.629671	-0.66733	0.00151381	0.00866719
PPP1R15A	2130.77	1650.6	2610.95	1.58181	0.66158	0.00151586	0.0086762
FAM8A1	893.256	1095.67	690.838	0.630514	-0.6654	0.00152249	0.00870604
STAT5A	418.962	522.131	315.793	0.604816	-0.725431	0.00152855	0.00873795
RHBDD1	734.126	565.46	902.791	1.59656	0.674966	0.00152963	0.00874145
RTN3	1894.05	2317.13	1470.97	0.634823	-0.655574	0.00154408	0.00880487
SAR1B	1201.77	933.405	1470.13	1.57502	0.655371	0.00155019	0.00883697
HIPK1	981.906	1203.24	760.575	0.632108	-0.661758	0.0015597	0.00888839
SRCAP	1889.82	2311.63	1468	0.635051	-0.655055	0.00156104	0.00889327
HYOU1	1061.59	1300.55	822.622	0.632517	-0.660823	0.00156238	0.00889816
ASNA1	1161.8	902.098	1421.51	1.57578	0.656065	0.00156459	0.00890248
UBE2Q2	846.841	1038.92	654.767	0.630241	-0.666025	0.00156445	0.00890248
LSMD1	212.51	152.488	272.533	1.78724	0.837732	0.00156765	0.00891711
ZNF251	153.211	199.993	106.428	0.532159	-0.91007	0.00157177	0.00893229
CALM2	11887.2	8537.2	15237.3	1.78481	0.835773	0.00158441	0.00900131
ATP6V1H	1111.98	863.566	1360.39	1.57532	0.655641	0.00159279	0.00904615
MPHOSPH6	213.428	153.211	273.645	1.78607	0.836791	0.00159594	0.00906126
DYNLT3	864.425	669.527	1059.32	1.58219	0.661926	0.00161756	0.00917547
DHRS7	1147.99	891.8	1404.18	1.57455	0.654941	0.00161716	0.00917547
LSM5	256.594	187.204	325.984	1.74133	0.800189	0.00163518	0.00927259
C22orf46	342.839	255.878	429.799	1.6797	0.748203	0.0016395	0.00929132
TOPBP1	550.038	679.224	420.853	0.619608	-0.690573	0.0016413	0.0092987
ZNF275	406.545	506.672	306.419	0.604767	-0.725549	0.0016427	0.00930373
ORAI3	444.219	551.861	336.578	0.609896	-0.713365	0.00165217	0.00934297
GPR137	380.348	285.694	475.002	1.66262	0.733462	0.00165635	0.0093572
EBF1	181.759	234.748	128.771	0.54855	-0.866305	0.00165723	0.0093572
NUP133	872.622	1068.86	676.388	0.632814	-0.660147	0.00165582	0.0093572
ZSCAN30	326.652	242.837	410.468	1.69031	0.757284	0.00165878	0.0093602
GUCY1A2	155.526	108.896	202.157	1.85641	0.892518	0.00166396	0.0093808
NFASC	2100.78	1634.09	2567.48	1.5712	0.651869	0.00167181	0.00941929
NDUFB3	406.995	306.997	506.993	1.65146	0.723739	0.00167566	0.00943808
ARPC1A	1714.74	1334.1	2095.37	1.57063	0.65134	0.00167723	0.00944405
DPYSL2	4519.86	5588.71	3451.01	0.617497	-0.695497	0.00168246	0.00946769
CRCP	566.524	433.967	699.082	1.61091	0.687878	0.00168722	0.00949159
MRPL55	201.677	144.438	258.916	1.79257	0.84203	0.00170494	0.00958831
GXYLT1	321.694	404.205	239.183	0.591737	-0.756973	0.00170656	0.00959314
C9orf89	176.055	124.282	227.829	1.83317	0.87434	0.0017079	0.00959616
DAPK1	181.131	233.635	128.627	0.550545	-0.861067	0.00171664	0.00963365
RBL1	175.18	226.452	123.908	0.547174	-0.869928	0.00172018	0.00965045
HDAC11	331.75	247.254	416.247	1.68348	0.75145	0.00172185	0.00965687
GFPT1	2197.99	1709.68	2686.29	1.57122	0.651887	0.00172575	0.00967577
CCDC90B	657.027	506.153	807.901	1.59616	0.674607	0.00173171	0.00970327
FAM213B	619.535	476.547	762.522	1.6001	0.678159	0.00174707	0.00978337
NARS2	180.495	232.94	128.051	0.549713	-0.863248	0.0017526	0.00981137
ZNF622	874.784	679.112	1070.46	1.57626	0.656506	0.00176242	0.00986035
CTSZ	5803.57	4385.13	7222.02	1.64693	0.719783	0.00177574	0.0099258
DCUN1D2	288.389	213.098	363.68	1.70663	0.771154	0.00178835	0.00998718

## Sheet: Fig 2D left
Cntrl ASO		PTP4A1 ASO
mean	SD	mean	SD
1	0	0.62	0.04
1	0	0.66	0.1
1	0	0.59	0.07
1	0	0.36	0.01
1	0	0.62	0.08
1	0	0.48	0.18

## Sheet: Fig 2D right
Cntrl ASO	PTP4A1 ASO
0.75	0.23
0.73	0.46
0.66	0.16
0.76	0.19
0.49	0.13
0.96	0.05

## Sheet: Fig 2E left
Cntrl ASO		PTP4A1 ASO
mean	SD	mean	SD
1	0	0.87	0.29
1	0	0.53	0.05
1	0	0.54	0.17
1	0	0.3	0.02
1	0	0.37	0.28
1	0	0.45	0.13

## Sheet: Fig 2E right
Cntrl ASO	PTP4A1 ASO
1.07	0.5
1.22	0.4
0.72	0.47
0.91	0.57
0.44	0.02
0.96	0.11

## Sheet: Fig 3A
Cntrl ASO		Cntrl ASO TGFb		PTP4A1 ASO		PTP4A1 ASO TGFb
mean	SD	mean	SD	mean	SD	mean	SD
1	0	5.44	0.76	0.33	0.02	0.65	0.08
1	0	4.41	0.18	0.35	0.01	1.12	0.09
1	0	2.3	0.09	0.16	0	0.17	0.07
1	0	4.59	0.36	0.17	0.01	0.37	0.14
1	0	8.22	10.19	0.89	0.94	1.53	1.74
1	0	2.75	0.53	0.19	0.05	0.43	0.07

[truncated: 41 more sheets: Fig 3B, Fig 3C, Fig 3D, Fig 3E, Fig 3F, Fig 3G, Fig 4B, Fig 4C, Fig 4D, Fig 4F left, Fig 4F right, Fig 4G, Fig 4H, Fig 4I, Fig 5A, Fig 5B, Fig 5C, Fig 5D left, Fig 5D right, Fig 5E left …]
