# Supplementary material for: PTP4A1 promotes TGFβ signaling and fibrosis in systemic sclerosis
Source: Nat Commun. 2017 Oct 20;8:1060. doi: 10.1038/s41467-017-01168-1 (PMC5651906; doi:10.1038/s41467-017-01168-1)
Supplement: Supplementary file 5 — Supplementary data 2 [file 41467_2017_1168_MOESM5_ESM.xlsx]

## Sheet: Fig S1
DUSP1	DUSP2	DUSP4	DUSP5	DUSP6	DUSP7	DUSP8	DUSP9	DUSP10	DUSP16	STYXL1	DUSP3	DUSP11	DUSP12	DUSP13	DUSP14	DUSP15	DUSP18	DUSP19	DUSP21	DUSP22	DUSP23	PTPMT1	DUSP26	DUPD1	DUSP27	DUSP28	EPM2A	RNGTT	STYX
2.82022	0.01469	0.97975	0.267467	0.118892	0.511974	0.022715	0	0.035166	0.203161	0.364791	0.063899	0.336547	0.447784	0.001706	4.36378	0.013553	0.140872	0	0	0.193729	0.304792	0.56838	0.002597	0.326956	0.00316	0.144547	0.08694	0.22003	0.536321
3.87147	0.020171	0.855365	0.215803	0.268105	0.749217	0.011365	0	0.109424	0.064918	0.697671	0.108831	0.427637	0.366283	0.000658	2.72261	0.004169	0.160796	0.004666	0.000475	0.538517	0.688472	0.936974	0.008155	0.175196	0.000475	0.209715	0.091765	0.134766	0.457407
2.25917	0.009709	0.799176	0.197122	0.261683	0.435627	0.005745	0	0.084481	0.045315	0.440041	0.090055	0.321216	0.294692	0.001194	1.65744	0.001261	0.078934	0	0	0.279194	0.376361	0.721838	0.001385	0.135265	0.001236	0.214178	0	0.131006	0.47211
2.29851	0.003649	0.83636	0.147203	0.413945	0.649619	0.021252	0	0.132093	0.063851	0.345361	0.084241	0.446319	0.425344	0.000835	2.18075	0.002459	0.128489	0	0	0.726374	1.11758	1.031	0.002534	0.16927	0.000445	0.15714	0.083916	0.141412	0.42664
MTM1	MTMR1	MTMR2	MTMR3	MTMR4	SBF1	MTMR6	MTMR7	MTMR8	MTMR9	MTMR10	MTMR11	MTMR12	SBF2	MTMR14	MTMR15
1.73451	0.139706	0.720712	0.421298	0.129891	0.471171	0.3359	0.093177	0.002548	0.268252	0.158107	0.069168	0.119866	0.280562	0.136293	0.043043
0.679389	0.141869	0.446279	0.62448	0.187162	0.529318	0.282592	0.10058	0.000678	0.162881	0.133054	0.176852	0.156573	0.416126	0.425475	0.064891
0.556793	0.101954	0.29098	0.369649	0.209173	0.278563	0.201651	0.085212	0.002809	0.150337	0.085498	0.08247	0.11597	0.491648	0.238597	0.037033
0.630187	0.111825	0.336853	0.498051	0.105311	0.428891	0.349854	0.037639	0.002455	0.160833	0.180694	0.095877	0.096601	0.396223	0.26007	0.088122
PTPN1	PTPN2	PTPN3	PTPN4	PTPN5	PTPN6	PTPN7	PTPN9	PTPN11	PTPN12	PTPN13	PTPN14	PTPN18	PTPN20	PTPN21	PTPN22	PTPN23
0.334034	0.194044	0.006021	0.119087	0.801997	0.001706	0.001706	0.25391	0.614498	0.77954	0.54251	0.672705	0.019172	0.015383	0.222706	0.005003	0.46872
0.248823	0.230918	0.015405	0.215803	0.286034	0.000475	0.000654	0.404647	0.839749	1.15315	0.642659	0.880897	0.039846	0.008493	0.425475	0.0306	0.473118
0.232542	0.149308	0.004155	0.197122	0.23556	0.003036	0.000358	0.384783	0.51572	0.763667	0.406028	0.904388	0.020149	0.006778	0.238597	0.003231	0.281003
0.296375	0.238271	0.001044	0.147203	0.281343	0.000445	0.003081	0.379755	0.481615	0.757471	0.44443	1.17422	0.023957	0.006103	0.26007	0.007748	0.347939
ACP1	CDC25A	CDC25B	CDC25C	EYA1	EYA2	EYA3	EYA4	SSU72	UBASH3A
1.89596	0.010123	0.489975	0.078613	2.3303	0.011026	0.22854	0.023001	2.09972	0.012202
2.20629	0.031943	0.664985	0.066535	1.1845	0	0.32871	0.007399	1.8884	0.015607
2.14536	0.017274	0.347495	0.013978	0.768927	0.014795	0.206112	0.002912	1.57978	0.010978
1.67084	0.015321	0.348066	0.022052	0.721613	0.009424	0.168426	0.010937	1.80347	0.009634
SSH1	SSH2	SSH3	PTP4A1	PTP4A2	PTP4A3	CDC14A	CDC14B	CDKN3	PTPDC1	PTEN	TPTE	TPTE2	TNS1	TENC1
3.79267	0.054052	0.01658	3.43236	7.35562	0.007878	0.039554	0.588236	0.592655	0.095647	1.6953	6.53977	0.001706	1.65938	1.05022
4.13887	0.039556	0.01235	3.11836	7.34547	0.008144	0.024664	0.697183	0.234151	0.246217	2.53355	3.19214	0	1.71419	1.3335
2.78292	0.031289	0.00985	5.9885	6.78678	0.003985	0.009263	1.15203	0.219665	0.135897	1.69502	2.39251	0.001399	1.39206	0.9531
2.68491	0.046451	0.013387	2.23058	4.70566	0.004876	0.00806	1.08759	0.062841	0.100519	2.21467	1.72215	0.001059	0.768454	0.879617
PTPRA	PTPRB	PTPRC	PTPRD	PTPRE	PTPRF	PTPRG	PTPRH	PTPRJ	PTPRK	PTPRM	PTPRN	PTPRN2	PTPRO	PTPRQ	PTPRR	PTPRS	PTPRT	PTPRU	PTPRV	PTPRZ
1.22718	0.005412	0.014805	0.203337	0.020471	0.469793	0.353471	0.014121	0.116513	0.152797	0.222405	0.037399	0.083589	0.0137416	0.0017062	0.05107	0.254825	0.00405717	0.059919	0.001706	0.004212
0.814582	0.324194	0.015782	0.110978	0.046116	0.565255	0.509399	0.008626	0.084884	0.205718	0.694504	0.025604	0.020064	0.000475	0.000475	0.078572	0.686342	0.003255	1.04496	0.000475	0.001733
0.91903	0.035886	0.005873	0.075131	0.034387	0.394498	0.863703	0.0062	0.105807	0.251476	0.369625	0.021364	0.021445	0.003266	0.000358	0.017366	0.696166	0.002233	0.261989	0.000358	0.028641
0.989103	0.064009	0.002559	0.06246	0.061775	0.308123	0.424229	0.002417	0.08413	0.314272	0.570808	0.011479	0.021428	0.010595	0.000445	0.019356	0.534401	0.001508	0.746553	0.00181	0.002561

## Sheet: Fig S2A
	Healthy		SSc
	mean	SD	mean	SD
Group 2
			7.5265	0.546726
	1.30807	0.052938	2.43636	0.679699
	1.74077	0.138324	1.5035	0.0872873
	0.977197	0.0103293	4.39879	0.133974
Group 3
	1.04754	0.027678	1.0999	0.042425
	0.929402	0.08694	1.57721	0.270951
	1.12617	0.113851	1.33618	0.211396
	0.761485	0.064375	1.14127	0.041478
	1.30361	0.145293	1.06971	0.036225

## Sheet: Fig S2C
PTP4A1 Unst		PTP4A1 TGF		PTP4A2 Unst		PTP4A2 TGF
mean	SD	mean	SD	mean	SD	mean	SD
1.69079	0.078643	1.92313	0.030926	1.45068	0.054903	1.87418	0.387584
1.05803	0.297933	1.44486	0.085396	1.89957	0.347492	2.50507	0.141237
1.00995	0.044476	1.77007	0.061191	1.97426	0.102752	1.6904	0.064409
1.69342	0.086474	1.81109	0.036446	2.91859	0.133699	2.55222	0.155764
1.20877	0.182958	2.14257	0.100852	2.80192	0.218796	2.17403	0.060271
1.39411	0.105416	1.67952	0.08939	2.84375	0.277943	2.61617	0.105144

## Sheet: Fig S4A
Cntrl ASO		Cntrl ASO TGFb		PTP4A1 ASO		PTP4A1 ASO TGFb
mean	SD	mean	SD	mean	SD	mean	SD
1.02975	0.3151	5.98418	0.387923	0.057287	0.387923	0.124181	0.008834
1.00093	0.05316	10.8063	0.370536	0.157136	0.056289	1.10394	0.017363
1.00063	0.043504	2.08896	0.146479	0.047447	0.003138	0.137946	0.010116
1.00341	0.101407	10.9776	0.598131	0.091177	0.009463	0.47641	0.032007
1.00026	0.028363	1.79587	0.259687	0.385106	0.011293	1.02438	0.439538
1.00093	0.05316	10.8063	0.370536	0.157136	0.056289	1.10394	0.017363

## Sheet: Fig S4B
Cntrl ASO		Cntrl ASO TGFb		PTP4A1 ASO		PTP4A1 ASO TGFb
mean	SD	mean	SD	mean	SD	mean	SD
1.03947	0.368042	52.0482	3.7786	0.566443	0.060279	9.80292	1.41589
1.00036	0.032792	48.4262	2.82396	1.82509	0.261479	44.1636	26.3865
1.00124	0.060624	7.3772	0.629702	0.366054	0.037581	5.0827	0.2627
1.00018	0.023224	44.2138	10.8601	0.839972	0.008071	13.1559	0.932188
1.00061	0.043112	15.0629	3.1115	0.385198	0.034867	14.0615	6.29618
1.00036	0.032792	48.4262	2.82396	1.82509	0.261479	44.6701	13.1381

## Sheet: Fig S5C left
Cntrl ASO	PTP4A1 ASO2
0.3	0.09
0.19	0.12
0.24	0.09
0.21	0.15
0.19	0.05
0.13	0.03

## Sheet: Fig S5C right
Cntrl ASO		PTP4A1 ASO2
mean	SD	mean	SD
1	0	0.49	0.07
1	0	0.59	0.03
1	0	0.9	0.16
1	0	0.5	0.25
1	0	0.58	0.09
1	0	0.55	0.24

## Sheet: Fig S5D
Cntrl ASO		Cntrl ASO TGFb		PTP4A1 ASO2		PTP4A1 ASO2 TGFb
mean	SD	mean	SD	mean	SD	mean	SD
1	0	6.32	0.68	1.17	0.11	3.32	0.33
1	0	5.48	0.57	0.63	0.03	1.25	0.15
1	0	2.91	0.08	1.79	0.22	1.08	0.1
1	0	8.97	7.81	0.89	0.84	2.44	2.2
1	0	3.65	0.01	0.6	0.12	1.57	0.15
1	0	2.95	0.53	0.94	0.43	2.44	0.38

## Sheet: Fig S6B
Cntrl ASO		Cntrl ASO TGFb		PTP4A1 ASO		PTP4A1 ASO TGFb
mean	SD	mean	SD	mean	SD	mean	SD
1	0	0.16	0.03	0.71	0.34	0.09	0.03
1	0	0.33	0.07	0.33	0.07	0.11	0.02
1	0	0.2	0.05	0.52	0.05	0.09	0.01

## Sheet: Fig S6C
Cntrl ASO		Cntrl ASO TGFb		PTP4A1 ASO		PTP4A1 ASO TGFb
mean	SD	mean	SD	mean	SD	mean	SD
1	0	2.36	0.16	0.53	0.14	0.57	0.16
1	0	1.88	0.27	0.1	0	0.17	0.03
1	0	1.5	0.5	0.45	0.08	0.49	0.08

[truncated: 20 more sheets: Fig S6D, Fig S7B, Fig S8A, Fig S8B, Fig S8C, Fig S8D, Fig S9A left, Fig S9A right, Fig S9B left, Fig S9B right, Fig S10A, Fig S10B right, Fig S11B, Fig S12A, Fig S12C right, Fig S12D right, Fig S13, Fig S14A left, Fig S14A right, Fig S14B left]
